# Supplementary material for: Artificial intelligence deciphers codes for color and odor perceptions based on large-scale chemoinformatic data
Source: Gigascience. 2020 Feb 26;9(2):giaa011. doi: 10.1093/gigascience/giaa011 (PMC7043059; doi:10.1093/gigascience/giaa011)
Supplement: giaa011_Supplemental_Files [file giaa011_supplemental_files.zip]

Archive with 3 entries (3 files):
- Supplementary Data1.xlsx
- Supplementary Data2.xlsx
- Supplementary Data3.xlsx
