# Supplementary material for: Artificial intelligence deciphers codes for color and odor perceptions based on large-scale chemoinformatic data
Source: Gigascience. 2020 Feb 26;9(2):giaa011. doi: 10.1093/gigascience/giaa011 (PMC7043059; doi:10.1093/gigascience/giaa011)
Supplement: giaa011_Supplemental_Files [file giaa011_supplemental_files.zip › Supplementary Data1.xlsx]

## Sheet: yellow
No.	PubChem CID	MW	AMW	Sv	Se	Sp	Si	Mv	Me	Mp	Mi	GD	nAT	nSK	nTA	nBT	nBO	nBM	SCBO	RBN	RBF	nDB	nTB	nAB	nH	nC	nN	nO	nP	nS	nF	nCL	nBR	nI	nB	nHM	nHet	nX	H%	C%	N%	O%	X%	nCsp3	nCsp2	nCsp	nStructures	totalcharge	nCIC
1	2336	252.32	7.885	23.161	31.302	24.568	34.491	0.724	0.978	0.768	1.078	0.126	32	20	0	36	24	24	36	0	0	0	0	24	12	20	0	0	0	0	0	0	0	0	0	0	0	0	37.5	62.5	0	0	0	0	20	0	1	0	5
2	4477	327.13	11.28	21.664	30.695	21.591	32.383	0.747	1.058	0.745	1.117	0.105	29	21	6	30	22	15	31	3	0.1	3	0	12	8	13	2	4	0	0	0	2	0	0	0	2	8	2	27.6	44.8	6.9	13.8	6.9	0	13	0	1	0	2
3	1493	184.12	10.831	12.144	18.724	11.045	19.459	0.714	1.101	0.65	1.145	0.167	17	13	5	17	13	10	20	2	0.118	4	0	6	4	6	2	5	0	0	0	0	0	0	0	0	7	0	23.5	35.3	11.8	29.4	0	0	6	0	1	0	1
4	3715	357.81	8.727	27.923	41.804	28.773	45.601	0.681	1.02	0.702	1.112	0.09	41	25	6	43	27	18	37	4	0.093	2	0	16	16	19	1	4	0	0	0	1	0	0	0	1	6	1	39	46.3	2.4	9.8	2.4	3	16	0	1	0	3
5	169371	440.47	8.471	33.906	53.753	33.887	59.525	0.652	1.034	0.652	1.145	0.069	52	32	7	54	34	20	45.5	9	0.167	3	0	17	20	19	8	5	0	0	0	0	0	0	0	0	13	0	38.5	36.5	15.4	9.6	0	4	15	0	1	0	3
6	5921	102.16	6.009	8.865	17.065	9.512	19.867	0.521	1.004	0.56	1.169	0.286	17	7	3	16	6	1	7	3	0.187	1	0	0	10	4	2	1	0	0	0	0	0	0	0	0	3	0	58.8	23.5	11.8	5.9	0	4	0	0	1	0	0
7	991	291.29	9.103	20.394	32.975	21.938	36.095	0.637	1.03	0.686	1.128	0.118	32	18	5	32	18	9	24	7	0.219	3	0	6	14	10	1	5	1	1	0	0	0	0	0	2	8	0	43.8	31.3	3.1	15.6	0	4	6	0	1	0	1
8	1674	268.37	7.253	25.214	36.069	27.091	40.322	0.681	0.975	0.732	1.09	0.119	37	21	1	41	25	21	35.5	0	0	0	0	21	16	21	0	0	0	0	0	0	0	0	0	0	0	0	43.2	56.8	0	0	0	3	18	0	1	0	5
9	5955	190.17	9.508	14.241	20.953	13.898	22.455	0.712	1.048	0.695	1.123	0.165	20	14	3	21	15	14	23.5	1	0.048	3	0	11	6	9	2	3	0	0	0	0	0	0	0	0	5	0	30	45	10	15	0	0	9	0	1	0	2
10	2712	299.78	8.565	23.767	35.258	24.898	39.139	0.679	1.007	0.711	1.118	0.11	35	21	3	37	23	15	32	1	0.027	3	0	12	14	16	3	1	0	0	0	1	0	0	0	1	5	1	40	45.7	8.6	2.9	2.9	2	14	0	1	0	3
11	4055	172.19	8.2	14.537	21.189	14.955	23.08	0.692	1.009	0.712	1.099	0.179	21	13	3	22	14	9	20	0	0	3	0	6	8	11	0	2	0	0	0	0	0	0	0	0	2	0	38.1	52.4	0	9.5	0	1	10	0	1	0	2
12	14985	430.79	5.318	43.6	78.745	48.944	91.799	0.538	0.972	0.604	1.133	0.069	81	31	9	82	32	6	35	12	0.146	0	0	6	50	29	0	2	0	0	0	0	0	0	0	0	2	0	61.7	35.8	0	2.5	0	23	6	0	1	0	2
13	6037	441.45	8.656	33.599	52.978	33.335	58.236	0.659	1.039	0.654	1.142	0.069	51	32	7	53	34	17	45	9	0.17	5	0	12	19	19	7	6	0	0	0	0	0	0	0	0	13	0	37.3	37.3	13.7	11.8	0	4	15	0	1	0	3
14	6046	116.14	7.259	9.053	16.509	9.205	18.661	0.566	1.032	0.575	1.166	0.286	16	8	1	16	8	1	9	1	0.062	1	0	0	8	4	2	2	0	0	0	0	0	0	0	0	4	0	50	25	12.5	12.5	0	4	0	0	1	0	1
15	6053	225.32	7.041	20.225	31.607	21.586	35.986	0.632	0.988	0.675	1.125	0.132	32	17	2	33	18	13	25	3	0.091	1	0	12	15	14	3	0	0	0	0	0	0	0	0	0	3	0	46.9	43.8	9.4	0	0	2	12	0	1	0	2
16	6093	214.23	10.711	13.944	21.349	13.795	22.957	0.697	1.067	0.69	1.148	0.165	20	14	3	21	15	8	20.5	2	0.095	3	0	5	6	6	4	3	0	1	0	0	0	0	0	1	8	0	30	30	20	15	0	2	4	0	1	0	2
17	6124	74.1	6.736	5.811	11.298	5.989	13.036	0.528	1.027	0.544	1.185	0.4	11	5	3	10	4	1	5	1	0.1	1	0	0	6	2	2	1	0	0	0	0	0	0	0	0	3	0	54.5	18.2	18.2	9.1	0	2	0	0	1	0	0
18	6167	399.48	7.398	33.632	54.669	34.869	60.737	0.623	1.012	0.646	1.125	0.076	54	29	7	56	31	11	39	5	0.089	5	0	6	25	22	1	6	0	0	0	0	0	0	0	0	7	0	46.3	40.7	1.9	11.1	0	8	14	0	1	0	3
19	6264	186.11	11.632	11.812	17.909	10.528	18.589	0.738	1.119	0.658	1.162	0.167	16	13	5	16	13	10	20	2	0.125	4	0	6	3	6	2	4	0	0	1	0	0	0	0	0	7	1	18.8	37.5	12.5	25	6.3	0	6	0	1	0	1
20	6374	393.72	78.744	6.004	4.974	10.5	4.992	1.201	0.995	2.1	0.998	0.5	5	4	3	4	3	0	3	0	0	0	0	0	1	1	0	0	0	0	0	0	0	3	0	3	3	3	20	20	0	0	60	1	0	0	1	0	0
21	6401	256.74	32.092	7.286	8.756	8.705	8.817	0.911	1.095	1.088	1.102	0.333	8	6	4	7	5	0	5	0	0	0	0	0	2	2	0	0	0	0	0	2	2	0	0	4	4	4	25	25	0	0	50	2	0	0	1	0	0
22	6572	71.09	7.109	5.79	10.196	5.983	11.538	0.579	1.02	0.598	1.154	0.4	10	5	3	9	4	1	6	0	0	0	1	0	5	3	1	1	0	0	0	0	0	0	0	0	2	0	50	30	10	10	0	2	0	1	1	0	0
23	880	72.07	8.008	5.483	9.422	5.432	10.249	0.609	1.047	0.604	1.139	0.4	9	5	3	8	4	2	6	1	0.125	2	0	0	4	3	0	2	0	0	0	0	0	0	0	0	2	0	44.4	33.3	0	22.2	0	1	2	0	1	0	0
24	6588	345.64	43.205	7.681	8.567	9.693	8.612	0.96	1.071	1.212	1.077	0.333	8	6	4	7	5	0	5	0	0	0	0	0	2	2	0	0	0	0	0	0	4	0	0	4	4	4	25	25	0	0	50	2	0	0	1	0	0
25	6613	219.27	6.852	17.81	32.807	18.369	36.867	0.557	1.025	0.574	1.152	0.133	32	15	7	31	14	2	16	6	0.194	2	0	0	17	9	1	5	0	0	0	0	0	0	0	0	6	0	53.1	28.1	3.1	15.6	0	7	2	0	1	0	0
26	6628	214.27	8.928	15.482	24.796	16.068	27.206	0.645	1.033	0.67	1.134	0.154	24	14	5	24	14	9	20	3	0.125	3	0	6	10	8	2	3	0	1	0	0	0	0	0	1	6	0	41.7	33.3	8.3	12.5	0	2	6	0	1	0	1
27	6669	294.34	7.547	23.831	39.909	24.375	44.365	0.611	1.023	0.625	1.138	0.1	39	21	11	39	21	11	29	4	0.103	5	0	6	18	14	2	5	0	0	0	0	0	0	0	0	7	0	46.2	35.9	5.1	12.8	0	7	7	0	1	0	1
28	6697	230.27	8.224	20.349	27.745	21.262	30.285	0.727	0.991	0.759	1.082	0.137	28	18	1	31	21	18	30.5	0	0	1	0	17	10	17	0	1	0	0	0	0	0	0	0	0	1	0	35.7	60.7	0	3.6	0	0	17	0	1	0	4
29	6709	242.66	10.111	18.364	24.513	18.813	26.024	0.765	1.021	0.784	1.084	0.14	24	17	3	26	19	14	27	0	0	2	0	12	7	14	0	2	0	0	0	1	0	0	0	1	3	1	29.2	58.3	0	8.3	4.2	0	14	0	1	0	3
30	6719	340.39	8.105	29.359	42.051	30.455	45.95	0.699	1.001	0.725	1.094	0.089	42	26	3	45	29	21	41	4	0.089	3	0	18	16	23	0	3	0	0	0	0	0	0	0	0	3	0	38.1	54.8	0	7.1	0	2	21	0	1	0	4
31	6720	295.32	21.094	13.642	16.142	13.727	15.467	0.974	1.153	0.981	1.105	0.154	14	14	7	14	14	8	19	1	0.071	2	0	6	0	6	1	2	0	0	0	5	0	0	0	5	8	5	0	42.9	7.1	14.3	35.7	0	6	0	1	0	1
32	6724	182.18	9.109	15.01	20.305	15.193	21.664	0.751	1.015	0.76	1.083	0.176	20	14	2	22	16	13	23.5	0	0	2	0	11	6	12	0	2	0	0	0	0	0	0	0	0	2	0	30	60	0	10	0	0	12	0	1	0	3
33	6732	230.28	7.428	19.832	31.167	20.693	34.535	0.64	1.005	0.668	1.114	0.132	31	17	6	32	18	9	24	2	0.062	3	0	6	14	14	0	3	0	0	0	0	0	0	0	0	3	0	45.2	45.2	0	9.7	0	5	9	0	1	0	2
34	6733	230.28	7.428	19.832	31.167	20.693	34.535	0.64	1.005	0.668	1.114	0.132	31	17	5	32	18	9	24	3	0.094	3	0	6	14	14	0	3	0	0	0	0	0	0	0	0	3	0	45.2	45.2	0	9.7	0	5	9	0	1	0	2
35	6739	151.18	7.559	12.558	20.291	12.96	22.578	0.628	1.015	0.648	1.129	0.2	20	11	4	20	11	8	16	1	0.05	2	0	6	9	8	1	2	0	0	0	0	0	0	0	0	3	0	45	40	5	10	0	2	6	0	1	0	1
36	6753	268.3	7.666	21.304	36.025	21.614	39.95	0.609	1.029	0.618	1.141	0.111	35	19	9	35	19	10	26	4	0.114	4	0	6	16	12	2	5	0	0	0	0	0	0	0	0	7	0	45.7	34.3	5.7	14.3	0	6	6	0	1	0	1
37	6759	376.41	8.009	29.589	48.44	29.841	53.571	0.63	1.031	0.635	1.14	0.083	47	27	8	49	29	10	36	5	0.102	4	0	6	20	17	4	6	0	0	0	0	0	0	0	0	10	0	42.6	36.2	8.5	12.8	0	7	10	0	1	0	3
38	6780	208.22	8.676	17.537	24.189	17.955	26.08	0.731	1.008	0.748	1.087	0.15	24	16	2	26	18	14	26	0	0	2	0	12	8	14	0	2	0	0	0	0	0	0	0	0	2	0	33.3	58.3	0	8.3	0	0	14	0	1	0	3
39	6799	232.67	9.307	17.891	25.396	18.574	27.439	0.716	1.016	0.743	1.098	0.142	25	16	3	26	17	13	24	2	0.077	1	0	12	9	13	0	2	0	0	0	1	0	0	0	1	3	1	36	52	0	8	4	0	13	0	1	0	2
40	6826	165.21	7.183	14.085	23.174	14.722	25.993	0.612	1.008	0.64	1.13	0.182	23	12	3	23	12	7	16	3	0.13	1	0	6	11	9	1	2	0	0	0	0	0	0	0	0	3	0	47.8	39.1	4.3	8.7	0	2	7	0	1	0	1
41	6834	319.27	8.402	23.809	37.385	26.216	42.575	0.627	0.984	0.69	1.12	0.117	38	19	3	39	20	12	26	5	0.128	0	0	12	19	16	2	0	0	0	0	0	1	0	0	1	3	1	50	42.1	5.3	0	2.6	5	11	0	1	0	2
42	6838	198.24	7.93	16.865	25.065	17.512	27.867	0.675	1.003	0.7	1.115	0.152	25	15	1	26	16	13	23	3	0.115	1	0	12	10	12	2	1	0	0	0	0	0	0	0	0	3	0	40	48	8	4	0	0	12	0	1	0	2
43	3637	160.2	8.01	13.139	20.174	13.546	22.824	0.657	1.009	0.677	1.141	0.197	20	12	1	21	13	11	18.5	1	0.048	0	0	11	8	8	4	0	0	0	0	0	0	0	0	0	4	0	40	40	20	0	0	0	8	0	1	0	2
44	6896	121.2	6.06	11.655	19.52	12.813	22.574	0.583	0.976	0.641	1.129	0.25	20	9	3	20	9	6	12	0	0	0	0	6	11	8	1	0	0	0	0	0	0	0	0	0	1	0	55	40	5	0	0	2	6	0	1	0	1
45	6923	150.24	6.01	14.402	24.513	15.784	28.116	0.576	0.981	0.631	1.125	0.2	25	11	4	25	11	6	14	1	0.04	0	0	6	14	10	0	1	0	0	0	0	0	0	0	0	1	0	56	40	0	4	0	4	6	0	1	0	1
46	6931	207.12	11.507	12.896	20.273	11.466	21.391	0.716	1.126	0.637	1.188	0.154	18	14	6	18	14	8	19	1	0.056	2	0	6	4	7	1	3	0	0	3	0	0	0	0	0	7	3	22.2	38.9	5.6	16.7	16.7	1	6	0	1	0	1
47	6944	137.15	8.068	11.031	17.407	11.199	19.163	0.649	1.024	0.659	1.127	0.222	17	10	3	17	10	8	15	1	0.059	2	0	6	7	7	1	2	0	0	0	0	0	0	0	0	3	0	41.2	41.2	5.9	11.8	0	1	6	0	1	0	1
48	6945	157.56	11.254	10.332	14.847	10.295	15.691	0.738	1.061	0.735	1.121	0.222	14	10	3	14	10	8	15	1	0.071	2	0	6	4	6	1	2	0	0	0	1	0	0	0	1	4	1	28.6	42.9	7.1	14.3	7.1	0	6	0	1	0	1
49	6946	138.14	8.634	10.526	16.625	10.443	18.246	0.658	1.039	0.653	1.14	0.222	16	10	3	16	10	8	15	1	0.062	2	0	6	6	6	2	2	0	0	0	0	0	0	0	0	4	0	37.5	37.5	12.5	12.5	0	0	6	0	1	0	1
50	6947	139.12	9.275	10.219	15.851	9.892	16.957	0.681	1.057	0.659	1.13	0.222	15	10	3	15	10	8	15	1	0.067	2	0	6	5	6	1	3	0	0	0	0	0	0	0	0	4	0	33.3	40	6.7	20	0	0	6	0	1	0	1
51	6950	240.24	8.284	18.251	30.258	18.091	33.12	0.629	1.043	0.624	1.142	0.125	29	17	7	29	17	10	24	4	0.138	4	0	6	12	10	2	5	0	0	0	0	0	0	0	0	7	0	41.4	34.5	6.9	17.2	0	4	6	0	1	0	1
52	6954	229.12	12.059	14.068	21.597	12.199	21.961	0.74	1.137	0.642	1.156	0.133	19	16	7	19	16	12	25	3	0.158	6	0	6	3	6	3	7	0	0	0	0	0	0	0	0	10	0	15.8	31.6	15.8	36.8	0	0	6	0	1	0	1
53	6979	172.58	10.786	11.354	16.949	11.301	18.19	0.71	1.059	0.706	1.137	0.2	16	11	4	16	11	8	16	1	0.062	2	0	6	5	6	2	2	0	0	0	1	0	0	0	1	5	1	31.3	37.5	12.5	12.5	6.3	0	6	0	1	0	1
54	7000	123.17	6.843	10.843	17.964	11.506	20.368	0.602	0.998	0.639	1.132	0.25	18	9	2	18	9	6	12	1	0.056	0	0	6	9	7	1	1	0	0	0	0	0	0	0	0	2	0	50	38.9	5.6	5.6	0	1	6	0	1	0	1
55	7005	144.18	7.588	12.822	18.862	13.5	20.87	0.675	0.993	0.711	1.098	0.218	19	11	1	20	12	11	17.5	0	0	0	0	11	8	10	0	1	0	0	0	0	0	0	0	0	1	0	42.1	52.6	0	5.3	0	0	10	0	1	0	2
56	7019	194.25	7.77	17.15	24.738	18.057	27.657	0.686	0.99	0.722	1.106	0.162	25	15	1	27	17	16	25	0	0	0	0	16	10	13	2	0	0	0	0	0	0	0	0	0	2	0	40	52	8	0	0	0	13	0	1	0	3
57	7026	265.45	5.771	25.101	45.236	27.608	52.687	0.546	0.983	0.6	1.145	0.111	46	19	7	46	19	6	22	6	0.13	0	0	6	27	15	3	1	0	0	0	0	0	0	0	0	4	0	58.7	32.6	6.5	2.2	0	9	6	0	1	0	1
58	3293	217.34	6.21	20.477	34.382	22.313	39.444	0.585	0.982	0.638	1.127	0.142	35	16	4	36	17	7	21	2	0.056	1	0	6	19	14	1	1	0	0	0	0	0	0	0	0	2	0	54.3	40	2.9	2.9	0	6	8	0	1	0	2
59	5587	255.4	6.385	23.805	39.258	25.87	45.232	0.595	0.981	0.647	1.131	0.117	40	19	2	41	20	12	26	6	0.146	0	0	12	21	16	3	0	0	0	0	0	0	0	0	0	3	0	52.5	40	7.5	0	0	5	11	0	1	0	2
60	7076	230.32	7.197	21.688	31.185	23.33	34.906	0.678	0.975	0.729	1.091	0.131	32	18	0	34	20	18	29	2	0.059	0	0	18	14	18	0	0	0	0	0	0	0	0	0	0	0	0	43.8	56.3	0	0	0	0	18	0	1	0	3
61	7098	211.33	6.404	20.236	32.171	22.097	36.82	0.613	0.975	0.67	1.116	0.142	33	16	1	34	17	12	23	4	0.118	0	0	12	17	15	1	0	0	0	0	0	0	0	0	0	1	0	51.5	45.5	3	0	0	3	12	0	1	0	2
62	7104	188.19	8.554	15.252	22.516	15.409	24.289	0.693	1.023	0.7	1.104	0.165	22	14	3	23	15	12	21.5	1	0.043	1	0	11	8	11	0	3	0	0	0	0	0	0	0	0	3	0	36.4	50	0	13.6	0	0	11	0	1	0	2
63	7108	199.29	8.665	16.316	22.713	17.699	25.079	0.709	0.988	0.77	1.09	0.176	23	14	0	25	16	12	22	0	0	0	0	12	9	12	1	0	0	1	0	0	0	0	0	1	2	0	39.1	52.2	4.3	0	0	0	12	0	1	0	3
64	7114	199.22	8.301	16.558	24.291	16.96	26.578	0.69	1.012	0.707	1.107	0.152	24	15	2	25	16	14	24	2	0.08	2	0	12	9	12	1	2	0	0	0	0	0	0	0	0	3	0	37.5	50	4.2	8.3	0	0	12	0	1	0	2
65	7222	135.2	9.657	10.262	13.945	11.176	15.249	0.733	0.996	0.798	1.089	0.278	14	9	0	15	10	10	15	0	0	0	0	10	5	7	1	0	0	1	0	0	0	0	0	1	2	0	35.7	50	7.1	0	0	0	7	0	1	0	2
66	7259	121.2	6.06	11.655	19.52	12.813	22.574	0.583	0.976	0.641	1.129	0.25	20	9	3	20	9	6	12	0	0	0	0	6	11	8	1	0	0	0	0	0	0	0	0	0	1	0	55	40	5	0	0	2	6	0	1	0	1
67	7291	108.18	7.727	7.724	14.265	8.602	16	0.552	1.019	0.614	1.143	0.333	14	6	3	13	5	0	5	2	0.154	0	0	0	8	3	0	2	0	1	0	0	0	0	0	1	3	0	57.1	21.4	0	14.3	0	3	0	0	1	0	0
68	6	202.56	12.66	12.256	17.72	11.449	18.193	0.766	1.108	0.716	1.137	0.167	16	13	5	16	13	10	20	2	0.125	4	0	6	3	6	2	4	0	0	0	1	0	0	0	1	7	1	18.8	37.5	12.5	25	6.3	0	6	0	1	0	1
69	7321	183.14	10.174	12.45	19.498	11.597	20.748	0.692	1.083	0.644	1.153	0.167	18	13	5	18	13	10	20	2	0.111	4	0	6	5	6	3	4	0	0	0	0	0	0	0	0	7	0	27.8	33.3	16.7	22.2	0	0	6	0	1	0	1
70	7347	208.41	9.061	14.238	22.851	16.762	25.833	0.619	0.994	0.729	1.123	0.182	23	11	6	22	10	2	12	2	0.091	2	0	0	12	6	2	0	0	3	0	0	0	0	0	3	5	0	52.2	26.1	8.7	0	0	4	2	0	1	0	0
71	7422	137.15	8.068	11.031	17.407	11.199	19.163	0.649	1.024	0.659	1.127	0.222	17	10	3	17	10	8	15	1	0.059	2	0	6	7	7	1	2	0	0	0	0	0	0	0	0	3	0	41.2	41.2	5.9	11.8	0	1	6	0	1	0	1
72	7423	138.14	8.634	10.526	16.625	10.443	18.246	0.658	1.039	0.653	1.14	0.222	16	10	3	16	10	8	15	1	0.062	2	0	6	6	6	2	2	0	0	0	0	0	0	0	0	4	0	37.5	37.5	12.5	12.5	0	0	6	0	1	0	1
73	7430	207.02	12.939	12.181	17.273	12.159	18.134	0.761	1.08	0.76	1.133	0.182	16	12	5	16	12	8	17	1	0.062	2	0	6	4	6	2	2	0	0	0	2	0	0	0	2	6	2	25	37.5	12.5	12.5	12.5	0	6	0	1	0	1
74	7434	213.12	11.84	13.353	20.269	11.744	20.751	0.742	1.126	0.652	1.153	0.143	18	15	6	18	15	12	24	3	0.167	6	0	6	3	6	3	6	0	0	0	0	0	0	0	0	9	0	16.7	33.3	16.7	33.3	0	0	6	0	1	0	1
75	7439	150.24	6.01	14.402	24.513	15.784	28.116	0.576	0.981	0.631	1.125	0.2	25	11	4	25	11	3	14	1	0.04	3	0	0	14	10	0	1	0	0	0	0	0	0	0	0	1	0	56	40	0	4	0	5	5	0	1	0	1
76	7440	151.18	7.559	12.558	20.291	12.96	22.578	0.628	1.015	0.648	1.129	0.2	20	11	4	20	11	8	16	1	0.05	2	0	6	9	8	1	2	0	0	0	0	0	0	0	0	3	0	45	40	5	10	0	2	6	0	1	0	1
77	7444	152.17	8.009	12.053	19.509	12.205	21.661	0.634	1.027	0.642	1.14	0.2	19	11	4	19	11	8	16	1	0.053	2	0	6	8	7	2	2	0	0	0	0	0	0	0	0	4	0	42.1	36.8	10.5	10.5	0	1	6	0	1	0	1
78	7468	135.18	7.115	11.843	18.964	12.506	21.368	0.623	0.998	0.658	1.125	0.222	19	10	3	19	10	7	14	1	0.053	1	0	6	9	8	1	1	0	0	0	0	0	0	0	0	2	0	47.4	42.1	5.3	5.3	0	1	7	0	1	0	1
79	7473	137.15	8.068	11.031	17.407	11.199	19.163	0.649	1.024	0.659	1.127	0.222	17	10	3	17	10	8	15	1	0.059	2	0	6	7	7	1	2	0	0	0	0	0	0	0	0	3	0	41.2	41.2	5.9	11.8	0	1	6	0	1	0	1
80	7475	138.14	8.634	10.526	16.625	10.443	18.246	0.658	1.039	0.653	1.14	0.222	16	10	3	16	10	8	15	1	0.062	2	0	6	6	6	2	2	0	0	0	0	0	0	0	0	4	0	37.5	37.5	12.5	12.5	0	0	6	0	1	0	1
81	7526	114.17	6.343	9.865	18.065	10.512	20.867	0.548	1.004	0.584	1.159	0.286	18	8	1	18	8	1	9	1	0.056	1	0	0	10	5	2	1	0	0	0	0	0	0	0	0	3	0	55.6	27.8	11.1	5.6	0	5	0	0	1	0	1
82	7570	250.27	8.63	20.58	29.393	20.966	32.076	0.71	1.014	0.723	1.106	0.117	29	19	2	30	20	16	30	4	0.133	4	0	12	10	15	2	2	0	0	0	0	0	0	0	0	4	0	34.5	51.7	6.9	6.9	0	1	12	2	1	0	2
83	7586	222.26	7.409	18.547	30.494	19.148	33.744	0.618	1.016	0.638	1.125	0.15	30	16	0	32	18	6	21	6	0.187	0	0	6	14	12	0	4	0	0	0	0	0	0	0	0	4	0	46.7	40	0	13.3	0	6	6	0	1	0	3
84	7622	185.4	4.635	19.87	38.589	22.904	45.896	0.497	0.965	0.573	1.147	0.154	40	13	3	39	12	0	12	9	0.231	0	0	0	27	12	1	0	0	0	0	0	0	0	0	0	1	0	67.5	30	2.5	0	0	12	0	0	1	0	0
85	2272	182.24	7.593	16.15	23.738	17.057	26.657	0.673	0.989	0.711	1.111	0.165	24	14	0	25	15	13	22	2	0.08	1	0	12	10	12	2	0	0	0	0	0	0	0	0	0	2	0	41.7	50	8.3	0	0	0	12	0	1	0	2
86	1752	220.39	5.51	22.036	38.931	24.591	45.192	0.551	0.973	0.615	1.13	0.133	40	16	2	40	16	6	19	8	0.2	0	0	6	24	15	0	1	0	0	0	0	0	0	0	0	1	0	60	37.5	0	2.5	0	9	6	0	1	0	1
87	307	132.17	7.343	11.822	17.862	12.5	19.87	0.657	0.992	0.694	1.104	0.222	18	10	1	18	10	8	15	2	0.111	2	0	6	8	9	0	1	0	0	0	0	0	0	0	0	1	0	44.4	50	0	5.6	0	0	9	0	1	0	1
88	7729	123.12	8.794	9.505	14.524	9.438	15.747	0.679	1.037	0.674	1.125	0.25	14	9	2	14	9	7	13	1	0.071	1	0	6	5	6	1	2	0	0	0	0	0	0	0	0	3	0	35.7	42.9	7.1	14.3	0	0	6	0	1	0	1
89	7737	138.14	8.634	10.526	16.625	10.443	18.246	0.658	1.039	0.653	1.14	0.222	16	10	2	16	10	7	14	2	0.125	1	0	6	6	6	2	2	0	0	0	0	0	0	0	0	4	0	37.5	37.5	12.5	12.5	0	0	6	0	1	0	1
90	4650	108.1	9.008	8.483	12.422	8.432	13.249	0.707	1.035	0.703	1.104	0.286	12	8	2	12	8	4	12	0	0	4	0	0	4	6	0	2	0	0	0	0	0	0	0	0	2	0	33.3	50	0	16.7	0	0	6	0	1	0	1
91	7860	58.04	9.673	3.956	6.538	3.67	6.834	0.659	1.09	0.612	1.139	0.5	6	4	2	5	3	2	5	1	0.2	2	0	0	2	2	0	2	0	0	0	0	0	0	0	0	2	0	33.3	33.3	0	33.3	0	0	2	0	1	0	0
92	8053	117.17	6.167	10.085	19.174	10.722	21.993	0.531	1.009	0.564	1.158	0.25	19	8	3	18	7	1	8	4	0.222	1	0	0	11	5	1	2	0	0	0	0	0	0	0	0	3	0	57.9	26.3	5.3	10.5	0	5	0	0	1	0	0
93	5565	146.28	5.224	13.773	27.592	15.353	32.9	0.492	0.985	0.548	1.175	0.2	28	10	2	27	9	0	9	7	0.259	0	0	0	18	6	4	0	0	0	0	0	0	0	0	0	4	0	64.3	21.4	14.3	0	0	6	0	0	1	0	0
94	8227	275.43	6.121	25.773	44.36	28.052	50.899	0.573	0.986	0.623	1.131	0.116	45	20	4	47	22	3	25	6	0.128	3	0	0	25	17	1	2	0	0	0	0	0	0	0	0	3	0	55.6	37.8	2.2	4.4	0	13	4	0	1	0	3
95	8256	280.73	40.104	6.844	7.782	8.034	7.565	0.978	1.112	1.148	1.081	0.333	7	6	4	6	5	1	6	0	0	1	0	0	1	2	0	1	0	0	0	0	3	0	0	3	4	3	14.3	28.6	0	14.3	42.9	1	1	0	1	0	0
96	8273	540.24	12.005	32.553	46.124	34.477	49.387	0.723	1.025	0.766	1.097	0.079	45	29	8	48	32	20	43	2	0.042	2	0	18	16	21	0	5	0	1	0	0	2	0	0	3	8	2	35.6	46.7	0	11.1	4.4	3	18	0	1	0	4
97	8303	264.73	26.473	10.26	11.92	10.886	11.119	1.026	1.192	1.089	1.112	0.2	10	10	7	9	9	1	10	0	0	1	0	0	0	3	0	1	0	0	0	6	0	0	0	6	7	6	0	30	0	10	60	2	1	0	1	0	0
98	2197	252.28	8.138	21.305	31.284	21.932	34.119	0.687	1.009	0.707	1.101	0.123	31	19	3	33	21	14	29	2	0.061	2	0	12	12	16	0	3	0	0	0	0	0	0	0	0	3	0	38.7	51.6	0	9.7	0	2	14	0	1	0	3
99	8342	227.04	12.613	14.665	18.953	14.909	19.552	0.815	1.053	0.828	1.086	0.165	18	14	4	19	15	9	21	0	0	3	0	6	4	10	0	2	0	0	0	2	0	0	0	2	4	2	22.2	55.6	0	11.1	11.1	0	10	0	1	0	2
100	8371	245.86	20.488	11.793	13.717	11.863	13.025	0.983	1.143	0.989	1.085	0.182	12	12	6	12	12	4	16	0	0	4	0	0	0	6	0	2	0	0	0	4	0	0	0	4	6	4	0	50	0	16.7	33.3	0	6	0	1	0	1
101	8400	212.26	7.581	18.59	27.956	19.477	30.91	0.664	0.998	0.696	1.104	0.142	28	16	2	29	17	13	24	3	0.103	1	0	12	12	14	0	2	0	0	0	0	0	0	0	0	2	0	42.9	50	0	7.1	0	1	13	0	1	0	2
102	8442	324.53	6.491	28.707	49.429	31.671	56.361	0.574	0.989	0.633	1.127	0.1	50	22	3	51	23	7	27	10	0.196	1	0	6	28	18	0	3	0	1	0	0	0	0	0	1	4	0	56	36	0	6	0	12	6	0	1	0	2
103	8447	332.52	11.876	22.372	28.16	24.886	29.922	0.799	1.006	0.889	1.069	0.121	28	20	0	31	23	20	33	3	0.097	0	0	20	8	14	2	0	0	4	0	0	0	0	0	4	6	0	28.6	50	7.1	0	0	0	14	0	1	0	4
104	949	121.2	6.06	11.655	19.52	12.813	22.574	0.583	0.976	0.641	1.129	0.25	20	9	2	20	9	6	12	1	0.05	0	0	6	11	8	1	0	0	0	0	0	0	0	0	0	1	0	55	40	5	0	0	2	6	0	1	0	1
105	8489	157.56	11.254	10.332	14.847	10.295	15.691	0.738	1.061	0.735	1.121	0.222	14	10	3	14	10	8	15	1	0.071	2	0	6	4	6	1	2	0	0	0	1	0	0	0	1	4	1	28.6	42.9	7.1	14.3	7.1	0	6	0	1	0	1
106	8492	172.58	10.786	11.354	16.949	11.301	18.19	0.71	1.059	0.706	1.137	0.2	16	11	4	16	11	8	16	1	0.062	2	0	6	5	6	2	2	0	0	0	1	0	0	0	1	5	1	31.3	37.5	12.5	12.5	6.3	0	6	0	1	0	1
107	31209	202.32	6.131	19.456	32.28	21.307	36.946	0.59	0.978	0.646	1.12	0.143	33	15	2	33	15	8	20	6	0.182	2	0	6	18	14	0	1	0	0	0	0	0	0	0	0	1	0	54.5	42.4	0	3	0	5	9	0	1	0	1
108	31253	136.26	5.241	14.214	25.069	16.091	29.322	0.547	0.964	0.619	1.128	0.2	26	10	4	25	9	3	12	4	0.16	3	0	0	16	10	0	0	0	0	0	0	0	0	0	0	0	0	61.5	38.5	0	0	0	4	6	0	1	0	0
109	31297	114.56	14.32	5.498	8.822	5.937	9.113	0.687	1.103	0.742	1.139	0.4	8	5	4	7	4	2	6	0	0	2	0	0	3	1	0	2	0	1	0	1	0	0	0	2	4	1	37.5	12.5	0	25	12.5	1	0	0	1	0	0
110	5646	344.34	8.399	27.218	42.36	27.273	45.787	0.664	1.033	0.665	1.117	0.09	41	25	10	43	27	11	35	2	0.047	5	0	6	16	18	0	7	0	0	0	0	0	0	0	0	7	0	39	43.9	0	17.1	0	6	12	0	1	0	3
111	31426	267.25	9.216	20.988	29.945	20.869	31.997	0.724	1.033	0.72	1.103	0.116	29	20	5	31	22	16	32	1	0.032	4	0	12	9	15	1	4	0	0	0	0	0	0	0	0	5	0	31	51.7	3.4	13.8	0	1	14	0	1	0	3
112	8521	315.21	11.257	21.595	30.48	19.96	31.376	0.771	1.089	0.713	1.121	0.099	28	23	7	30	25	19	38	3	0.1	7	0	12	5	13	3	7	0	0	0	0	0	0	0	0	10	0	17.9	46.4	10.7	25	0	0	13	0	1	0	3
113	8530	158.16	8.787	13.01	18.305	13.193	19.664	0.723	1.017	0.733	1.092	0.197	18	12	2	19	13	9	19	0	0	3	0	6	6	10	0	2	0	0	0	0	0	0	0	0	2	0	33.3	55.6	0	11.1	0	0	10	0	1	0	2
114	2788	305.5	16.972	14.461	18.473	16.261	19.618	0.803	1.026	0.903	1.09	0.179	18	13	3	19	14	11	19.5	0	0	0	0	11	5	9	1	1	0	0	0	1	0	1	0	2	4	2	27.8	50	5.6	5.6	11.1	0	9	0	1	0	2
115	8572	214.23	8.24	17.778	26.4	18.171	28.704	0.684	1.015	0.699	1.104	0.142	26	16	3	27	17	13	24	2	0.074	1	0	12	10	13	0	3	0	0	0	0	0	0	0	0	3	0	38.5	50	0	11.5	0	0	13	0	1	0	2
116	8576	439.24	12.201	27.201	40.757	23.733	41.586	0.756	1.132	0.659	1.155	0.069	36	31	12	37	32	24	50	8	0.216	12	0	12	5	12	7	12	0	0	0	0	0	0	0	0	19	0	13.9	33.3	19.4	33.3	0	0	12	0	1	0	2
117	8689	197.26	7.587	17.171	25.84	18.063	29.156	0.66	0.994	0.695	1.121	0.152	26	15	0	27	16	13	23	3	0.111	1	0	12	11	12	3	0	0	0	0	0	0	0	0	0	3	0	42.3	46.2	11.5	0	0	0	12	0	1	0	2
118	3610	194.3	6.072	18.171	31.607	19.762	36.156	0.568	0.988	0.618	1.13	0.154	32	14	3	32	14	6	17	5	0.156	0	0	6	18	12	0	2	0	0	0	0	0	0	0	0	2	0	56.3	37.5	0	6.3	0	6	6	0	1	0	1
119	8819	144.16	8.009	10.569	18.829	10.455	21.242	0.587	1.046	0.581	1.18	0.222	18	10	2	18	10	2	12	2	0.111	2	0	0	8	4	4	2	0	0	0	0	0	0	0	0	6	0	44.4	22.2	22.2	11.1	0	4	0	0	1	0	1
120	2578	214.07	10.194	13.256	22.142	13.688	24.462	0.631	1.054	0.652	1.165	0.167	21	12	4	20	11	2	13	3	0.15	2	0	0	9	5	3	2	0	0	0	2	0	0	0	2	7	2	42.9	23.8	14.3	9.5	9.5	4	1	0	1	0	0
121	9108	302.38	7.957	27.688	37.185	29.33	40.906	0.729	0.979	0.772	1.076	0.105	38	24	0	43	29	29	43.5	0	0	0	0	29	14	24	0	0	0	0	0	0	0	0	0	0	0	0	36.8	63.2	0	0	0	0	24	0	1	0	6
122	9119	302.38	7.957	27.688	37.185	29.33	40.906	0.729	0.979	0.772	1.076	0.105	38	24	0	43	29	29	43.5	0	0	0	0	29	14	24	0	0	0	0	0	0	0	0	0	0	0	0	36.8	63.2	0	0	0	0	24	0	1	0	6
123	9126	302.38	7.957	27.688	37.185	29.33	40.906	0.729	0.979	0.772	1.076	0.105	38	24	0	43	29	29	43.5	0	0	0	0	29	14	24	0	0	0	0	0	0	0	0	0	0	0	0	36.8	63.2	0	0	0	0	24	0	1	0	6
124	9131	276.34	8.128	25.161	33.302	26.568	36.491	0.74	0.979	0.781	1.073	0.117	34	22	0	39	27	27	40.5	0	0	0	0	27	12	22	0	0	0	0	0	0	0	0	0	0	0	0	35.3	64.7	0	0	0	0	22	0	1	0	6
125	9142	252.32	7.885	23.161	31.302	24.568	34.491	0.724	0.978	0.768	1.078	0.126	32	20	0	36	24	24	36	0	0	0	0	24	12	20	0	0	0	0	0	0	0	0	0	0	0	0	37.5	62.5	0	0	0	0	20	0	1	0	5
126	9152	252.32	7.885	23.161	31.302	24.568	34.491	0.724	0.978	0.768	1.078	0.126	32	20	0	36	24	24	36	0	0	0	0	24	12	20	0	0	0	0	0	0	0	0	0	0	0	0	37.5	62.5	0	0	0	0	20	0	1	0	5
127	9158	252.32	7.885	23.161	31.302	24.568	34.491	0.724	0.978	0.768	1.078	0.126	32	20	0	36	24	24	36	0	0	0	0	24	12	20	0	0	0	0	0	0	0	0	0	0	0	0	37.5	62.5	0	0	0	0	20	0	1	0	5
128	9161	152.2	7.61	14.107	19.534	15.046	21.661	0.705	0.977	0.752	1.083	0.212	20	12	0	22	14	12	20.5	0	0	1	0	11	8	12	0	0	0	0	0	0	0	0	0	0	0	0	40	60	0	0	0	0	12	0	1	0	3
129	9177	279.35	7.981	25.182	34.403	26.574	37.989	0.719	0.983	0.759	1.085	0.113	35	22	0	39	26	26	39	0	0	0	0	26	13	21	1	0	0	0	0	0	0	0	0	0	1	0	37.1	60	2.9	0	0	0	21	0	1	0	5
130	9181	229.29	7.907	20.655	28.52	21.813	31.574	0.712	0.983	0.752	1.089	0.137	29	18	0	32	21	21	31.5	0	0	0	0	21	11	17	1	0	0	0	0	0	0	0	0	0	1	0	37.9	58.6	3.4	0	0	0	17	0	1	0	4
131	9183	279.35	7.981	25.182	34.403	26.574	37.989	0.719	0.983	0.759	1.085	0.113	35	22	0	39	26	26	39	0	0	0	0	26	13	21	1	0	0	0	0	0	0	0	0	0	1	0	37.1	60	2.9	0	0	0	21	0	1	0	5
132	9213	195.23	8.135	16.843	23.964	17.506	26.368	0.702	0.998	0.729	1.099	0.162	24	15	0	26	17	13	24	0	0	1	0	12	9	13	1	1	0	0	0	0	0	0	0	0	2	0	37.5	54.2	4.2	4.2	0	0	13	0	1	0	3
133	3118	274.45	8.317	19.183	32.694	23.148	37.054	0.581	0.991	0.701	1.123	0.143	33	14	4	32	13	1	14	9	0.281	1	0	0	19	8	0	2	1	3	0	0	0	0	0	4	6	0	57.6	24.2	0	6.1	0	8	0	0	1	0	0
134	3503	518.6	7.626	43.62	68.872	45.057	75.903	0.641	1.013	0.663	1.116	0.058	68	38	14	71	41	24	54	5	0.07	2	0	22	30	30	0	8	0	0	0	0	0	0	0	0	8	0	44.1	44.1	0	11.8	0	8	22	0	1	0	4
135	9492	184.12	10.831	12.144	18.724	11.045	19.459	0.714	1.101	0.65	1.145	0.167	17	13	5	17	13	10	20	2	0.118	4	0	6	4	6	2	5	0	0	0	0	0	0	0	0	7	0	23.5	35.3	11.8	29.4	0	0	6	0	1	0	1
136	9550	42.05	8.41	3.043	5.204	3.011	5.997	0.609	1.041	0.602	1.199	0.667	5	3	2	4	2	2	4	0	0	2	0	0	2	1	2	0	0	0	0	0	0	0	0	0	2	0	40	20	40	0	0	0	1	0	1	0	0
137	9590	141.11	10.079	9.888	15.036	9.375	16.087	0.706	1.074	0.67	1.149	0.222	14	10	3	14	10	8	15	1	0.071	2	0	6	4	6	1	2	0	0	1	0	0	0	0	0	4	1	28.6	42.9	7.1	14.3	7.1	0	6	0	1	0	1
138	5546	253.3	8.443	20.203	30.48	20.563	34.318	0.673	1.016	0.685	1.144	0.123	30	19	3	32	21	17	29.5	1	0.031	0	0	17	11	12	7	0	0	0	0	0	0	0	0	0	7	0	36.7	40	23.3	0	0	0	12	0	1	0	3
139	650	86.1	7.175	7.01	12.305	7.193	13.664	0.584	1.025	0.599	1.139	0.333	12	6	4	11	5	2	7	1	0.091	2	0	0	6	4	0	2	0	0	0	0	0	0	0	0	2	0	50	33.3	0	16.7	0	2	2	0	1	0	0
140	2265	277.3	10.665	18.767	27.444	18.597	29.827	0.722	1.056	0.715	1.147	0.123	26	19	3	28	21	17	30.5	3	0.107	2	0	15	7	9	7	2	0	1	0	0	0	0	0	1	10	0	26.9	34.6	26.9	7.7	0	1	8	0	1	0	3
141	10176	254.34	7.481	23.688	33.185	25.33	36.906	0.697	0.976	0.745	1.085	0.126	34	20	0	38	24	21	34.5	0	0	0	0	21	14	20	0	0	0	0	0	0	0	0	0	0	0	0	41.2	58.8	0	0	0	2	18	0	1	0	5
142	10180	340.53	7.094	29.74	47.327	32.489	53.693	0.62	0.986	0.677	1.119	0.094	48	24	4	50	26	13	33	6	0.12	1	0	12	24	20	2	1	0	1	0	0	0	0	0	1	4	0	50	41.7	4.2	2.1	0	7	13	0	1	0	3
143	10241	180.21	8.191	15.822	21.862	16.5	23.87	0.719	0.994	0.75	1.085	0.176	22	14	1	24	16	13	23	0	0	1	0	12	8	13	0	1	0	0	0	0	0	0	0	0	1	0	36.4	59.1	0	4.5	0	0	13	0	1	0	3
144	10316	198.24	7.93	16.865	25.065	17.512	27.867	0.675	1.003	0.7	1.115	0.152	25	15	1	26	16	13	23	2	0.077	1	0	12	10	12	2	1	0	0	0	0	0	0	0	0	3	0	40	48	8	4	0	0	12	0	1	0	2
145	10320	241.27	8.32	19.601	29.494	19.972	32.574	0.676	1.017	0.689	1.123	0.124	29	18	2	30	19	14	27	4	0.133	2	0	12	11	13	3	2	0	0	0	0	0	0	0	0	5	0	37.9	44.8	10.3	6.9	0	0	13	0	1	0	2
146	10372	297.67	11.449	18.168	27.531	19.273	29.209	0.699	1.059	0.741	1.123	0.125	26	17	6	26	17	9	23	5	0.192	3	0	6	9	8	1	5	1	1	0	1	0	0	0	3	9	1	34.6	30.8	3.8	19.2	3.8	2	6	0	1	0	1
147	179	88.12	6.294	7.537	14.189	7.955	16.08	0.538	1.014	0.568	1.149	0.333	14	6	4	13	5	1	6	1	0.077	1	0	0	8	4	0	2	0	0	0	0	0	0	0	0	2	0	57.1	28.6	0	14.3	0	3	1	0	1	0	0
148	10667	158.16	8.787	13.01	18.305	13.193	19.664	0.723	1.017	0.733	1.092	0.197	18	12	2	19	13	9	19	0	0	3	0	6	6	10	0	2	0	0	0	0	0	0	0	0	2	0	33.3	55.6	0	11.1	0	0	10	0	1	0	2
149	10739	184.26	7.087	16.677	25.622	17.818	29.073	0.641	0.985	0.685	1.118	0.165	26	14	1	27	15	12	21	2	0.074	0	0	12	12	12	2	0	0	0	0	0	0	0	0	0	2	0	46.2	46.2	7.7	0	0	0	12	0	1	0	2
150	7099	209.27	7.751	18.171	26.84	19.063	30.156	0.673	0.994	0.706	1.117	0.15	27	16	2	29	18	16	26	0	0	0	0	16	11	13	3	0	0	0	0	0	0	0	0	0	3	0	40.7	48.1	11.1	0	0	0	13	0	1	0	3
151	10800	198.15	9.907	13.67	21.607	12.807	22.874	0.684	1.08	0.64	1.144	0.154	20	14	6	20	14	10	21	2	0.1	4	0	6	6	7	2	5	0	0	0	0	0	0	0	0	7	0	30	35	10	25	0	1	6	0	1	0	1
152	10824	123.17	6.843	10.843	17.964	11.506	20.368	0.602	0.998	0.639	1.132	0.25	18	9	2	18	9	6	12	1	0.056	0	0	6	9	7	1	1	0	0	0	0	0	0	0	0	2	0	50	38.9	5.6	5.6	0	1	6	0	1	0	1
153	10947	238.46	5.074	24.617	45.581	27.876	53.437	0.524	0.97	0.593	1.137	0.125	47	17	2	47	17	1	18	0	0	1	0	0	30	16	0	1	0	0	0	0	0	0	0	0	1	0	63.8	34	0	2.1	0	15	1	0	1	0	1
154	11086	135.18	7.115	11.843	18.964	12.506	21.368	0.623	0.998	0.658	1.125	0.222	19	10	3	19	10	7	14	1	0.053	1	0	6	9	8	1	1	0	0	0	0	0	0	0	0	2	0	47.4	42.1	5.3	5.3	0	1	7	0	1	0	1
155	11122	122.13	8.142	10.01	15.305	10.193	16.664	0.667	1.02	0.68	1.111	0.25	15	9	3	15	9	4	13	0	0	4	0	0	6	7	0	2	0	0	0	0	0	0	0	0	2	0	40	46.7	0	13.3	0	1	6	0	1	0	1
156	11312	184.12	10.831	12.144	18.724	11.045	19.459	0.714	1.101	0.65	1.145	0.167	17	13	5	17	13	10	20	2	0.118	4	0	6	4	6	2	5	0	0	0	0	0	0	0	0	7	0	23.5	35.3	11.8	29.4	0	0	6	0	1	0	1
157	11349	238.25	8.509	19.778	28.4	20.171	30.704	0.706	1.014	0.72	1.097	0.131	28	18	2	30	20	14	28	1	0.033	2	0	12	10	15	0	3	0	0	0	0	0	0	0	0	3	0	35.7	53.6	0	10.7	0	0	15	0	1	0	3
158	11369	149.26	5.741	14.709	25.287	16.336	29.405	0.566	0.973	0.628	1.131	0.2	26	11	3	26	11	6	14	2	0.077	0	0	6	15	10	1	0	0	0	0	0	0	0	0	0	1	0	57.7	38.5	3.8	0	0	4	6	0	1	0	1
159	11534	119.95	19.992	4.573	6.214	5.119	6.755	0.762	1.036	0.853	1.126	0.5	6	4	2	5	3	1	5	0	0	0	1	0	2	2	1	0	0	0	0	0	1	0	0	1	2	1	33.3	33.3	16.7	0	16.7	1	0	1	1	0	0
160	10413	104.12	6.941	8.252	15.516	8.409	17.289	0.55	1.034	0.561	1.153	0.286	15	7	3	14	6	1	7	3	0.214	1	0	0	8	4	0	3	0	0	0	0	0	0	0	0	3	0	53.3	26.7	0	20	0	3	1	0	1	0	0
161	8927	268.54	4.883	28.197	53.232	32.16	62.683	0.513	0.968	0.585	1.14	0.105	55	19	2	54	18	1	19	15	0.278	1	0	0	36	18	0	1	0	0	0	0	0	0	0	0	1	0	65.5	32.7	0	1.8	0	16	2	0	1	0	0
162	11666	185.88	30.98	6.551	7.138	7.602	6.526	1.092	1.19	1.267	1.088	0.333	6	6	4	5	5	0	5	0	0	0	0	0	0	1	0	0	0	1	0	4	0	0	0	5	5	4	0	16.7	0	0	66.7	1	0	0	1	0	0
163	11747	100.13	6.675	8.537	15.189	8.955	17.08	0.569	1.013	0.597	1.139	0.286	15	7	4	14	6	2	8	2	0.143	2	0	0	8	5	0	2	0	0	0	0	0	0	0	0	2	0	53.3	33.3	0	13.3	0	3	2	0	1	0	0
164	11761	182.15	9.587	12.956	20.28	12.352	21.665	0.682	1.067	0.65	1.14	0.167	19	13	5	19	13	10	20	2	0.105	4	0	6	6	7	2	4	0	0	0	0	0	0	0	0	6	0	31.6	36.8	10.5	21.1	0	1	6	0	1	0	1
165	11813	182.15	9.587	12.956	20.28	12.352	21.665	0.682	1.067	0.65	1.14	0.167	19	13	5	19	13	10	20	2	0.105	4	0	6	6	7	2	4	0	0	0	0	0	0	0	0	6	0	31.6	36.8	10.5	21.1	0	1	6	0	1	0	1
166	11814	202.56	12.66	12.256	17.72	11.449	18.193	0.766	1.108	0.716	1.137	0.167	16	13	5	16	13	10	20	2	0.125	4	0	6	3	6	2	4	0	0	0	1	0	0	0	1	7	1	18.8	37.5	12.5	25	6.3	0	6	0	1	0	1
167	11872	198.15	9.907	13.67	21.607	12.807	22.874	0.684	1.08	0.64	1.144	0.154	20	14	6	20	14	10	21	2	0.1	4	0	6	6	7	2	5	0	0	0	0	0	0	0	0	7	0	30	35	10	25	0	1	6	0	1	0	1
168	11883	182.15	9.587	12.956	20.28	12.352	21.665	0.682	1.067	0.65	1.14	0.167	19	13	5	19	13	10	20	2	0.105	4	0	6	6	7	2	4	0	0	0	0	0	0	0	0	6	0	31.6	36.8	10.5	21.1	0	1	6	0	1	0	1
169	11899	192	13.714	11.16	15.171	11.153	15.635	0.797	1.084	0.797	1.117	0.2	14	11	4	14	11	8	16	1	0.071	2	0	6	3	6	1	2	0	0	0	2	0	0	0	2	5	2	21.4	42.9	7.1	14.3	14.3	0	6	0	1	0	1
170	11937	193.26	7.433	17.655	25.52	18.813	28.574	0.679	0.982	0.724	1.099	0.162	26	15	1	28	17	16	25	0	0	0	0	16	11	14	1	0	0	0	0	0	0	0	0	0	1	0	42.3	53.8	3.8	0	0	0	14	0	1	0	3
171	11957	136.17	7.565	11.338	18.182	11.75	20.452	0.63	1.01	0.653	1.136	0.222	18	10	2	18	10	7	14	2	0.111	1	0	6	8	7	2	1	0	0	0	0	0	0	0	0	3	0	44.4	38.9	11.1	5.6	0	1	6	0	1	0	1
172	12001	132.14	7.773	9.768	17.836	9.659	19.87	0.575	1.049	0.568	1.169	0.222	17	9	4	16	8	2	10	3	0.187	2	0	0	8	4	2	3	0	0	0	0	0	0	0	0	5	0	47.1	23.5	11.8	17.6	0	3	1	0	1	0	0
173	12067	182.15	9.587	12.956	20.28	12.352	21.665	0.682	1.067	0.65	1.14	0.167	19	13	5	19	13	10	20	2	0.105	4	0	6	6	7	2	4	0	0	0	0	0	0	0	0	6	0	31.6	36.8	10.5	21.1	0	1	6	0	1	0	1
174	12078	171.59	10.094	11.859	17.731	12.057	19.107	0.698	1.043	0.709	1.124	0.2	17	11	3	17	11	8	16	1	0.059	2	0	6	6	7	1	2	0	0	0	1	0	0	0	1	4	1	35.3	41.2	5.9	11.8	5.9	1	6	0	1	0	1
175	12130	130.22	5.662	11.918	22.833	13.034	26.697	0.518	0.993	0.567	1.161	0.222	23	9	3	22	8	1	9	5	0.227	1	0	0	14	6	2	1	0	0	0	0	0	0	0	0	3	0	60.9	26.1	8.7	4.3	0	6	0	0	1	0	0
176	12145	174.03	11.602	11.257	15.4	12.006	16.632	0.75	1.027	0.8	1.109	0.222	15	10	2	15	10	7	14	1	0.067	1	0	6	5	7	1	0	0	0	0	2	0	0	0	2	3	2	33.3	46.7	6.7	0	13.3	0	7	0	1	0	1
177	12232	94.22	9.422	5.955	9.804	7.58	11.086	0.595	0.98	0.758	1.109	0.5	10	4	2	9	3	0	3	1	0.111	0	0	0	6	2	0	0	0	2	0	0	0	0	0	2	2	0	60	20	0	0	0	2	0	0	1	0	0
178	12477	172.58	10.786	11.354	16.949	11.301	18.19	0.71	1.059	0.706	1.137	0.2	16	11	4	16	11	8	16	1	0.062	2	0	6	5	6	2	2	0	0	0	1	0	0	0	1	5	1	31.3	37.5	12.5	12.5	6.3	0	6	0	1	0	1
179	12699	103.1	8.592	7.021	12.844	6.687	14.329	0.585	1.07	0.557	1.194	0.286	12	7	4	11	6	2	8	1	0.091	2	0	0	5	2	3	2	0	0	0	0	0	0	0	0	5	0	41.7	16.7	25	16.7	0	1	1	0	1	0	0
180	12774	141.09	10.853	9.407	14.295	8.585	14.751	0.724	1.1	0.66	1.135	0.222	13	10	3	13	10	8	15.5	2	0.154	3	0	5	3	5	1	4	0	0	0	0	0	0	0	0	5	0	23.1	38.5	7.7	30.8	0	0	5	0	1	0	1
181	12867	220.34	6.121	20.698	35.491	22.523	40.571	0.575	0.986	0.626	1.127	0.133	36	16	8	36	16	4	20	2	0.056	4	0	0	20	14	0	2	0	0	0	0	0	0	0	0	2	0	55.6	38.9	0	5.6	0	8	6	0	1	0	1
182	12967	117.13	7.809	8.547	15.727	8.449	17.744	0.57	1.048	0.563	1.183	0.25	15	8	4	14	7	2	9	2	0.143	2	0	0	7	3	3	2	0	0	0	0	0	0	0	0	5	0	46.7	20	20	13.3	0	2	1	0	1	0	0
183	864	206.36	7.937	15.491	25.993	17.534	29.165	0.596	1	0.674	1.122	0.182	26	12	2	26	12	1	13	5	0.192	1	0	0	14	8	0	2	0	2	0	0	0	0	0	2	4	0	53.8	30.8	0	7.7	0	7	1	0	1	0	1
184	14223	134.16	7.061	10.294	19.72	10.421	22.286	0.542	1.038	0.548	1.173	0.222	19	9	3	18	8	1	9	5	0.278	1	0	0	10	4	2	3	0	0	0	0	0	0	0	0	5	0	52.6	21.1	10.5	15.8	0	4	0	0	1	0	0
185	14410	959.12	41.701	25.601	25.036	29.785	23.701	1.113	1.089	1.295	1.03	0.095	23	23	10	24	24	12	30	2	0.083	0	0	12	0	12	0	1	0	0	0	0	10	0	0	10	11	10	0	52.2	0	4.3	43.5	0	12	0	1	0	2
186	6112	206.36	7.937	15.491	25.993	17.534	29.165	0.596	1	0.674	1.122	0.182	26	12	2	26	12	1	13	5	0.192	1	0	0	14	8	0	2	0	2	0	0	0	0	0	2	4	0	53.8	30.8	0	7.7	0	7	1	0	1	0	1
187	2116	430.79	5.318	43.6	78.745	48.944	91.799	0.538	0.972	0.604	1.133	0.069	81	31	9	82	32	6	35	12	0.146	0	0	6	50	29	0	2	0	0	0	0	0	0	0	0	2	0	61.7	35.8	0	2.5	0	23	6	0	1	0	2
188	14994	240.24	8.284	18.251	30.258	18.091	33.12	0.629	1.043	0.624	1.142	0.125	29	17	8	29	17	10	24	3	0.103	4	0	6	12	10	2	5	0	0	0	0	0	0	0	0	7	0	41.4	34.5	6.9	17.2	0	4	6	0	1	0	1
189	5569	335.32	8.598	24.288	41.222	23.739	45.673	0.623	1.057	0.609	1.171	0.091	39	23	9	39	23	10	30	7	0.179	4	0	6	16	13	3	4	0	0	3	0	0	0	0	0	10	3	41	33.3	7.7	10.3	7.7	7	6	0	1	0	1
190	15376	354.49	6.817	31.509	51.789	33.512	58.607	0.606	0.996	0.644	1.127	0.092	52	26	4	56	30	11	36	3	0.054	1	0	10	26	21	2	3	0	0	0	0	0	0	0	0	5	0	50	40.4	3.8	5.8	0	12	9	0	1	0	5
191	3380	313.31	8.952	24.226	36.218	24.125	39.539	0.692	1.035	0.689	1.13	0.099	35	23	5	37	25	16	35	2	0.054	4	0	12	12	16	3	3	0	0	1	0	0	0	0	0	7	1	34.3	45.7	8.6	8.6	2.9	2	14	0	1	0	3
192	2319	335.32	8.598	24.288	41.222	23.739	45.673	0.623	1.057	0.609	1.171	0.091	39	23	9	39	23	10	30	7	0.179	4	0	6	16	13	3	4	0	0	3	0	0	0	0	0	10	3	41	33.3	7.7	10.3	7.7	7	6	0	1	0	1
193	15939	186.28	6.653	17.204	27.505	18.58	31.488	0.614	0.982	0.664	1.125	0.165	28	14	2	29	15	12	21	1	0.034	0	0	12	14	12	2	0	0	0	0	0	0	0	0	0	2	0	50	42.9	7.1	0	0	2	10	0	1	2	2
194	16078	314.51	5.934	30.332	51.909	33.33	59.647	0.572	0.979	0.629	1.125	0.099	53	23	5	55	25	7	29	4	0.073	1	0	6	30	21	0	2	0	0	0	0	0	0	0	0	2	0	56.6	39.6	0	3.8	0	13	8	0	1	0	3
195	3964	327.84	7.996	26.821	41.025	28.421	45.97	0.654	1.001	0.693	1.121	0.103	41	23	2	44	26	13	33	1	0.023	1	0	12	18	18	3	1	0	0	0	1	0	0	0	1	5	1	43.9	43.9	7.3	2.4	2.4	5	13	0	1	0	4
196	16421	323.33	9.238	23.679	35.647	25.483	38.886	0.677	1.018	0.728	1.111	0.105	35	21	4	36	22	15	31	6	0.167	3	0	12	14	14	1	4	1	1	0	0	0	0	0	2	7	0	40	40	2.9	11.4	0	2	12	0	1	0	2
197	16422	366	15.25	18.096	25.211	20.33	26.493	0.754	1.05	0.847	1.104	0.133	24	16	6	24	16	7	20	4	0.167	1	0	6	8	8	0	3	1	1	0	2	1	0	0	5	8	3	33.3	33.3	0	12.5	12.5	2	6	0	1	0	1
198	16929	242.33	7.343	22.688	32.185	24.33	35.906	0.688	0.975	0.737	1.088	0.129	33	19	1	36	22	21	32.5	0	0	0	0	21	14	19	0	0	0	0	0	0	0	0	0	0	0	0	42.4	57.6	0	0	0	1	18	0	1	0	4
199	16987	252.62	11.483	16.783	23.604	16.21	24.609	0.763	1.073	0.737	1.119	0.132	22	17	5	23	18	15	27.5	2	0.087	4	0	11	5	10	2	4	0	0	0	1	0	0	0	1	7	1	22.7	45.5	9.1	18.2	4.5	0	10	0	1	0	2
200	17026	242.33	7.343	22.688	32.185	24.33	35.906	0.688	0.975	0.737	1.088	0.129	33	19	1	36	22	21	32.5	0	0	0	0	21	14	19	0	0	0	0	0	0	0	0	0	0	0	0	42.4	57.6	0	0	0	1	18	0	1	0	4
201	17109	234.32	11.158	16.185	21.451	17.284	22.876	0.771	1.021	0.823	1.089	0.162	21	15	2	23	17	12	23.5	0	0	1	0	11	6	10	2	1	0	2	0	0	0	0	0	2	5	0	28.6	47.6	9.5	4.8	0	1	9	0	1	0	3
202	17161	220.34	6.121	20.698	35.491	22.523	40.571	0.575	0.986	0.626	1.127	0.133	36	16	8	36	16	4	20	2	0.056	4	0	0	20	14	0	2	0	0	0	0	0	0	0	0	2	0	55.6	38.9	0	5.6	0	8	6	0	1	0	1
203	17312	286.34	6.818	24.105	41.887	26.637	47.544	0.574	0.997	0.634	1.132	0.111	42	19	3	42	19	7	23	10	0.238	1	0	6	23	14	0	4	1	0	0	0	0	0	0	1	5	0	54.8	33.3	0	9.5	0	8	6	0	1	0	1
204	17345	257.3	9.896	16.339	26.84	18.369	29.391	0.628	1.032	0.707	1.13	0.143	26	14	6	25	13	3	16	5	0.2	3	0	0	12	6	1	4	1	2	0	0	0	0	0	3	8	0	46.2	23.1	3.8	15.4	0	4	2	0	1	0	0
205	17432	247.54	14.561	13.008	18.229	13.972	19.204	0.765	1.072	0.822	1.13	0.182	17	12	4	17	12	5	14.5	2	0.118	0	0	5	5	5	2	1	0	1	0	3	0	0	0	4	7	3	29.4	29.4	11.8	5.9	17.6	3	2	0	1	0	1
206	17522	243.24	9.73	16.911	25.553	18.506	27.846	0.676	1.022	0.74	1.114	0.143	25	15	4	25	15	8	21	4	0.16	1	1	6	10	9	1	3	1	1	0	0	0	0	0	2	6	0	40	36	4	12	0	2	6	1	1	0	1
207	17601	65.46	21.82	2.564	3.753	2.318	3.652	0.855	1.251	0.773	1.217	0.667	3	3	2	2	2	1	3	0	0	1	0	0	0	0	1	1	0	0	0	1	0	0	0	1	3	1	0	0	33.3	33.3	33.3	0	0	0	1	0	0
208	3634	356.53	7.276	30.454	48.654	32.944	54.903	0.622	0.993	0.672	1.12	0.09	49	25	4	51	27	13	34	7	0.137	1	0	12	24	20	2	2	0	1	0	0	0	0	0	1	5	0	49	40.8	4.1	4.1	0	7	13	0	1	0	3
209	19402	374.83	8.925	30.186	42.374	31.313	45.894	0.719	1.009	0.746	1.093	0.085	42	27	4	45	30	21	42	4	0.089	3	0	18	15	23	0	3	0	0	0	1	0	0	0	1	4	1	35.7	54.8	0	7.1	2.4	2	21	0	1	0	4
210	20678	86.11	7.176	6.811	12.298	6.989	14.036	0.568	1.025	0.582	1.17	0.333	12	6	3	11	5	2	7	2	0.182	2	0	0	6	3	2	1	0	0	0	0	0	0	0	0	3	0	50	25	16.7	8.3	0	1	2	0	1	0	0
211	21480	302.38	7.957	27.688	37.185	29.33	40.906	0.729	0.979	0.772	1.076	0.105	38	24	0	43	29	29	43.5	0	0	0	0	29	14	24	0	0	0	0	0	0	0	0	0	0	0	0	36.8	63.2	0	0	0	0	24	0	1	0	6
212	21484	217.58	12.088	13.278	19.822	12.454	20.692	0.738	1.101	0.692	1.15	0.154	18	14	6	18	14	10	21	2	0.111	4	0	6	4	6	3	4	0	0	0	1	0	0	0	1	8	1	22.2	33.3	16.7	22.2	5.6	0	6	0	1	0	1
213	8843	152.26	5.639	14.929	26.396	16.546	30.531	0.553	0.978	0.613	1.131	0.182	27	11	4	26	10	3	13	4	0.154	3	0	0	16	10	0	1	0	0	0	0	0	0	0	0	1	0	59.3	37	0	3.7	0	5	5	0	1	0	0
214	21694	247.26	8.831	20.558	28.291	20.96	30.578	0.734	1.01	0.749	1.092	0.129	28	19	2	31	22	21	33.5	1	0.032	2	0	19	9	16	1	2	0	0	0	0	0	0	0	0	3	0	32.1	57.1	3.6	7.1	0	0	16	0	1	0	4
215	21852	258.07	12.289	12.622	21.353	14.591	23.84	0.601	1.017	0.695	1.135	0.222	21	10	3	21	10	0	10	2	0.095	0	0	0	11	6	0	3	0	0	0	0	0	1	0	1	4	1	52.4	28.6	0	14.3	4.8	6	0	0	1	0	1
216	2818	326.86	7.782	27.128	41.8	28.972	47.259	0.646	0.995	0.69	1.125	0.103	42	23	2	45	26	14	34	1	0.022	2	0	12	19	18	4	0	0	0	0	1	0	0	0	1	5	1	45.2	42.9	9.5	0	2.4	5	13	0	1	0	4
217	22044	196.05	12.253	11.627	15.982	12.642	17.585	0.727	0.999	0.79	1.099	0.222	16	10	2	16	10	7	15	1	0.062	0	1	6	6	8	1	0	0	0	0	0	1	0	0	1	2	1	37.5	50	6.3	0	6.3	1	6	1	1	0	1
218	22691	172.58	10.786	11.354	16.949	11.301	18.19	0.71	1.059	0.706	1.137	0.2	16	11	4	16	11	8	16	1	0.062	2	0	6	5	6	2	2	0	0	0	1	0	0	0	1	5	1	31.3	37.5	12.5	12.5	6.3	0	6	0	1	0	1
219	186342	629.54	8.993	48.437	71.287	49.943	78.283	0.692	1.018	0.713	1.118	0.05	70	44	8	73	47	30	65	11	0.151	6	0	24	26	32	6	4	0	0	0	2	0	0	0	2	12	2	37.1	45.7	8.6	5.7	2.9	4	28	0	1	0	4
220	5668	354.49	6.817	31.509	51.789	33.512	58.607	0.606	0.996	0.644	1.127	0.092	52	26	4	56	30	11	36	3	0.054	1	0	10	26	21	2	3	0	0	0	0	0	0	0	0	5	0	50	40.4	3.8	5.8	0	12	9	0	1	0	5
221	24121	273.3	8.541	23.085	32.174	23.722	34.993	0.721	1.005	0.741	1.094	0.114	32	21	2	35	24	23	36.5	1	0.029	2	0	21	11	18	1	2	0	0	0	0	0	0	0	0	3	0	34.4	56.3	3.1	6.3	0	0	18	0	1	0	4
222	9560	224.17	8.303	15.9	28.124	16.739	30.886	0.589	1.042	0.62	1.144	0.143	27	14	6	26	13	3	16	6	0.231	3	0	0	13	7	0	6	1	0	0	0	0	0	0	1	7	0	48.1	25.9	0	22.2	0	4	3	0	1	0	0
223	6917	111.16	6.539	9.843	16.964	10.506	19.368	0.579	0.998	0.618	1.139	0.286	17	8	2	17	8	2	10	1	0.059	2	0	0	9	6	1	1	0	0	0	0	0	0	0	0	2	0	52.9	35.3	5.9	5.9	0	3	3	0	1	0	1
224	24804	225.36	6.26	21.763	35.054	23.858	40.235	0.605	0.974	0.663	1.118	0.132	36	17	2	37	18	12	24	4	0.108	0	0	12	19	16	1	0	0	0	0	0	0	0	0	0	1	0	52.8	44.4	2.8	0	0	4	12	0	1	0	2
225	25142	136.22	6.192	12.677	21.622	13.818	25.073	0.576	0.983	0.628	1.14	0.222	22	10	1	22	10	6	13	3	0.136	0	0	6	12	8	2	0	0	0	0	0	0	0	0	0	2	0	54.5	36.4	9.1	0	0	2	6	0	1	0	1
226	25670	288.48	8.013	20.709	35.578	24.909	40.47	0.575	0.988	0.692	1.124	0.133	36	15	6	35	14	1	15	8	0.229	1	0	0	21	9	0	2	1	3	0	0	0	0	0	4	6	0	58.3	25	0	5.6	0	9	0	0	1	0	0
227	25750	299.72	8.101	21.615	37.873	23.432	42.365	0.584	1.024	0.633	1.145	0.111	37	18	8	36	17	3	20	7	0.194	3	0	0	19	10	1	5	1	0	0	1	0	0	0	2	8	1	51.4	27	2.7	13.5	2.7	7	3	0	1	0	0
228	3289	242.38	7.574	17.996	31.618	21.5	36.134	0.562	0.988	0.672	1.129	0.154	32	13	4	31	12	1	13	8	0.258	1	0	0	19	8	0	2	1	2	0	0	0	0	0	3	5	0	59.4	25	0	6.3	0	8	0	0	1	0	0
229	25811	118.11	8.436	8.241	14.953	7.898	16.455	0.589	1.068	0.564	1.175	0.25	14	8	4	13	7	2	9	3	0.231	2	0	0	6	3	2	3	0	0	0	0	0	0	0	0	5	0	42.9	21.4	14.3	21.4	0	2	1	0	1	0	0
230	27919	177.23	7.385	14.886	24.167	15.517	27.365	0.62	1.007	0.647	1.14	0.179	24	13	1	25	14	7	18	2	0.08	1	0	6	11	9	3	1	0	0	0	0	0	0	0	0	4	0	45.8	37.5	12.5	4.2	0	4	5	0	1	0	2
231	29029	425.05	7.084	34.06	60.378	36.972	68.551	0.568	1.006	0.616	1.143	0.08	60	27	9	61	28	1	29	7	0.115	1	0	0	33	18	2	5	0	1	0	1	0	0	0	2	9	1	55	30	3.3	8.3	1.7	17	1	0	1	0	2
232	29307	313.34	8.704	23.206	36.531	25.244	40.301	0.645	1.015	0.701	1.119	0.111	36	20	3	37	21	12	27.5	7	0.189	1	0	11	16	13	1	4	1	1	0	0	0	0	0	2	7	0	44.4	36.1	2.8	11.1	0	4	9	0	1	0	2
233	167945	218.26	7.041	17.546	31.865	17.989	35.659	0.566	1.028	0.58	1.15	0.133	31	15	7	30	14	2	16	6	0.2	2	0	0	16	9	1	5	0	0	0	0	0	0	0	0	6	0	51.6	29	3.2	16.1	0	7	2	0	1	-1	0
234	30541	277.45	5.903	26.299	46.243	28.813	53.315	0.56	0.984	0.613	1.134	0.105	47	20	5	47	20	7	24	9	0.191	1	0	6	27	17	1	2	0	0	0	0	0	0	0	0	3	0	57.4	36.2	2.1	4.3	0	10	7	0	1	0	1
235	30684	241.3	9.652	15.625	25.513	17.915	28.181	0.625	1.021	0.717	1.127	0.167	25	13	3	25	13	2	15	5	0.2	2	0	0	12	6	1	3	1	2	0	0	0	0	0	3	7	0	48	24	4	12	0	5	1	0	1	0	1
236	4612	279.38	6.814	23.95	41.24	25.233	46.86	0.584	1.006	0.615	1.143	0.111	41	20	5	42	21	8	26	5	0.119	2	0	6	21	14	3	3	0	0	0	0	0	0	0	0	6	0	51.2	34.1	7.3	7.3	0	8	6	0	1	0	2
237	4485	346.37	8.055	27.546	44.236	27.83	48.575	0.641	1.029	0.647	1.13	0.087	43	25	8	44	26	12	35	6	0.136	6	0	6	18	17	2	6	0	0	0	0	0	0	0	0	8	0	41.9	39.5	4.7	14	0	5	12	0	1	0	2
238	31186	292.26	9.742	22.482	31.164	22.114	33.08	0.749	1.039	0.737	1.103	0.108	30	22	4	33	25	23	38.5	2	0.061	4	0	19	8	16	2	4	0	0	0	0	0	0	0	0	6	0	26.7	53.3	6.7	13.3	0	0	16	0	1	0	4
239	31621	300.43	6.531	27.466	45.585	29.5	51.611	0.597	0.991	0.641	1.122	0.1	46	22	8	47	23	5	29	5	0.106	4	1	0	24	19	0	3	0	0	0	0	0	0	0	0	3	0	52.2	41.3	0	6.5	0	11	6	2	1	0	2
240	258844	258.41	5.873	23.509	43.789	25.512	50.607	0.534	0.995	0.58	1.15	0.111	44	18	5	43	17	2	19	10	0.233	2	0	0	26	13	2	3	0	0	0	0	0	0	0	0	5	0	59.1	29.5	4.5	6.8	0	11	2	0	1	0	0
241	2809	314.74	9.538	23.649	33.927	24.04	36.645	0.717	1.028	0.728	1.11	0.104	33	22	4	35	24	15	33	2	0.057	3	0	12	11	16	2	3	0	0	0	1	0	0	0	1	6	1	33.3	48.5	6.1	9.1	3	1	15	0	1	0	3
242	7452	168.12	10.507	11.429	17.396	10.591	18.249	0.714	1.087	0.662	1.141	0.182	16	12	4	16	12	10	19	2	0.125	4	0	6	4	6	2	4	0	0	0	0	0	0	0	0	6	0	25	37.5	12.5	25	0	0	6	0	1	0	1
243	8461	182.15	9.587	12.956	20.28	12.352	21.665	0.682	1.067	0.65	1.14	0.167	19	13	5	19	13	10	20	2	0.105	4	0	6	6	7	2	4	0	0	0	0	0	0	0	0	6	0	31.6	36.8	10.5	21.1	0	1	6	0	1	0	1
244	6191	184.12	10.831	12.144	18.724	11.045	19.459	0.714	1.101	0.65	1.145	0.167	17	13	5	17	13	10	20	2	0.118	4	0	6	4	6	2	5	0	0	0	0	0	0	0	0	7	0	23.5	35.3	11.8	29.4	0	0	6	0	1	0	1
245	6849	173.18	8.659	14.031	20.407	14.199	22.163	0.702	1.02	0.71	1.108	0.179	20	13	2	21	14	13	21.5	1	0.048	2	0	11	7	10	1	2	0	0	0	0	0	0	0	0	3	0	35	50	5	10	0	0	10	0	1	0	2
246	444	239.77	7.052	20.305	33.705	22.171	38.388	0.597	0.991	0.652	1.129	0.133	34	16	6	34	16	7	20	4	0.118	1	0	6	18	13	1	1	0	0	0	1	0	0	0	1	3	1	52.9	38.2	2.9	2.9	2.9	6	7	0	1	0	1
247	2179	393.5	8.372	31.61	47.433	33.12	52.365	0.673	1.009	0.705	1.114	0.082	47	28	4	50	31	24	44	5	0.1	2	0	22	19	21	3	3	0	1	0	0	0	0	0	1	7	0	40.4	44.7	6.4	6.4	0	2	19	0	1	0	4
248	3347	419.93	8.076	34.788	52.127	36.602	57.638	0.669	1.002	0.704	1.108	0.074	52	30	5	54	32	20	44	8	0.148	1	1	18	22	25	1	3	0	0	0	1	0	0	0	1	5	1	42.3	48.1	1.9	5.8	1.9	5	19	1	1	0	3
249	184789	502.95	8.824	38.486	58.651	39.182	64.57	0.675	1.029	0.687	1.133	0.062	57	35	8	59	37	20	49	9	0.153	1	1	18	22	26	2	3	0	0	3	1	0	0	0	1	9	4	38.6	45.6	3.5	5.3	7	6	19	1	1	0	3
250	4812	450.77	5.706	44.546	76.977	49.421	88.968	0.564	0.974	0.626	1.126	0.064	79	33	8	80	34	10	41	14	0.175	4	0	6	46	31	0	2	0	0	0	0	0	0	0	0	2	0	58.2	39.2	0	2.5	0	19	12	0	1	0	2
251	2764	331.38	7.89	26.806	42.869	27.409	47.784	0.638	1.021	0.653	1.138	0.098	42	24	4	45	27	9	33	3	0.067	3	0	6	18	17	3	3	0	0	1	0	0	0	0	0	7	1	42.9	40.5	7.1	7.1	2.4	7	10	0	1	0	4
252	6336	288.81	7.806	23.601	36.916	25.211	41.844	0.638	0.998	0.681	1.131	0.111	37	20	3	38	21	12	28.5	6	0.158	0	1	11	17	15	4	0	0	0	0	1	0	0	0	1	5	1	45.9	40.5	10.8	0	2.7	6	8	1	1	0	2
253	6668	370.44	9.748	25.867	39.622	26.602	42.584	0.681	1.043	0.7	1.121	0.091	38	24	8	39	25	17	36	4	0.103	5	0	12	14	14	2	6	0	2	0	0	0	0	0	2	10	0	36.8	36.8	5.3	15.8	0	0	14	0	1	0	2
254	175967	339.35	9.426	24.373	37.771	24.403	40.375	0.677	1.049	0.678	1.122	0.095	36	23	8	37	24	13	34	4	0.108	7	0	6	13	14	1	7	0	1	0	0	0	0	0	1	9	0	36.1	38.9	2.8	19.4	0	5	9	0	1	0	2
255	3961	422.96	7.98	34.412	53.214	36.199	59.88	0.649	1.004	0.683	1.13	0.076	53	30	3	56	33	22	44	8	0.143	0	0	22	23	22	6	1	0	0	0	1	0	0	0	1	8	1	43.4	41.5	11.3	1.9	1.9	6	16	0	1	0	4
256	4585	312.48	7.44	26.487	41.552	28.762	47.235	0.631	0.989	0.685	1.125	0.108	42	22	2	45	25	13	32.5	1	0.022	2	0	11	20	17	4	0	0	1	0	0	0	0	0	1	5	0	47.6	40.5	9.5	0	0	6	11	0	1	0	4
257	2662	381.41	9.535	27.518	41.76	27.716	45.759	0.688	1.044	0.693	1.144	0.086	40	26	7	42	28	19	38.5	3	0.071	2	0	17	14	17	3	2	0	1	3	0	0	0	0	1	9	3	35	42.5	7.5	5	7.5	2	15	0	1	0	3
[truncated: 5,000 more columns]

## Sheet: white
No.	PubChem CID	MW	AMW	Sv	Se	Sp	Si	Mv	Me	Mp	Mi	GD	nAT	nSK	nTA	nBT	nBO	nBM	SCBO	RBN	RBF	nDB	nTB	nAB	nH	nC	nN	nO	nP	nS	nF	nCL	nBR	nI	nB	nHM	nHet	nX	H%	C%	N%	O%	X%	nCsp3	nCsp2	nCsp	nStructures	totalcharge	nCIC
1	5757	272.42	6.191	25.751	43.258	28.046	49.401	0.585	0.983	0.637	1.123	0.121	44	20	3	47	23	6	26	0	0	0	0	6	24	18	0	2	0	0	0	0	0	0	0	0	2	0	54.5	40.9	0	4.5	0	12	6	0	1	0	4
2	3696	280.45	6.232	26.838	43.923	29.387	50.564	0.596	0.976	0.653	1.124	0.11	45	21	2	47	23	12	29	4	0.085	0	0	12	24	19	2	0	0	0	0	0	0	0	0	0	2	0	53.3	42.2	4.4	0	0	7	12	0	1	0	3
3	4472	298.38	7.459	25.203	40.247	26.262	45.318	0.63	1.006	0.657	1.133	0.1	40	22	2	41	23	14	31	7	0.171	2	0	12	18	16	4	2	0	0	0	0	0	0	0	0	6	0	45	40	10	5	0	3	13	0	1	0	2
4	3385	130.09	10.841	8.383	13.255	7.619	14.17	0.699	1.105	0.635	1.181	0.25	12	9	3	12	9	3	12	0	0	3	0	0	3	4	2	2	0	0	1	0	0	0	0	0	5	1	25	33.3	16.7	16.7	8.3	0	4	0	1	0	1
5	2450	200	13.333	9.486	16.291	9.46	17.423	0.632	1.086	0.631	1.162	0.222	15	9	5	14	8	2	10	3	0.214	2	0	0	6	3	1	4	0	0	0	0	1	0	0	1	6	1	40	20	6.7	26.7	6.7	3	0	0	1	0	0
6	4727	149.24	7.462	11.272	20.251	12.369	22.913	0.564	1.013	0.618	1.146	0.222	20	9	6	19	8	1	9	2	0.105	1	0	0	11	5	1	2	0	1	0	0	0	0	0	1	4	0	55	25	5	10	0	4	1	0	1	0	0
7	5852	149.24	7.462	11.272	20.251	12.369	22.913	0.564	1.013	0.618	1.146	0.222	20	9	6	19	8	1	9	2	0.105	1	0	0	11	5	1	2	0	1	0	0	0	0	0	1	4	0	55	25	5	10	0	4	1	0	1	0	0
8	5853	257.44	12.872	13.426	21.557	14.642	22.884	0.671	1.078	0.732	1.144	0.167	20	12	7	19	11	1	12	3	0.158	1	0	0	8	4	0	4	1	0	0	3	0	0	0	4	8	3	40	20	0	20	15	4	0	0	1	0	0
9	5870	270.4	6.438	25.224	41.374	27.284	46.986	0.601	0.985	0.65	1.119	0.121	42	20	3	45	23	7	27	0	0	1	0	6	22	18	0	2	0	0	0	0	0	0	0	0	2	0	52.4	42.9	0	4.8	0	11	7	0	1	0	4
10	5876	378.48	7.009	32.333	54.52	33.87	61.199	0.599	1.01	0.627	1.133	0.085	54	27	8	57	30	4	34	2	0.035	4	0	0	27	21	0	5	0	0	1	0	0	0	0	0	6	1	50	38.9	0	9.3	1.9	15	6	0	1	0	4
11	2478	246.34	8.798	16.351	29.302	17.352	32.003	0.584	1.046	0.62	1.143	0.143	28	14	6	27	13	4	17	7	0.259	4	0	0	14	6	0	6	0	2	0	0	0	0	0	2	8	0	50	21.4	0	21.4	0	6	0	0	1	0	0
12	750	75.08	7.508	5.505	10.524	5.437	11.747	0.55	1.052	0.544	1.175	0.4	10	5	3	9	4	1	5	1	0.111	1	0	0	5	2	1	2	0	0	0	0	0	0	0	0	3	0	50	20	10	20	0	1	1	0	1	0	0
13	5960	133.12	8.32	9.461	17.062	9.108	18.581	0.591	1.066	0.569	1.161	0.222	16	9	5	15	8	2	10	3	0.2	2	0	0	7	4	1	4	0	0	0	0	0	0	0	0	5	0	43.8	25	6.3	25	0	2	2	0	1	0	0
14	5961	146.17	7.308	11.294	20.72	11.421	23.286	0.565	1.036	0.571	1.164	0.2	20	10	5	19	9	2	11	4	0.211	2	0	0	10	5	2	3	0	0	0	0	0	0	0	0	5	0	50	25	10	15	0	3	2	0	1	0	0
15	985	256.48	5.13	25.858	48.792	29.091	57.062	0.517	0.976	0.582	1.141	0.111	50	18	3	49	17	1	18	14	0.286	1	0	0	32	16	0	2	0	0	0	0	0	0	0	0	2	0	64	32	0	4	0	15	1	0	1	0	0
16	1176	60.07	7.509	4.284	8.415	4.227	9.621	0.536	1.052	0.528	1.203	0.5	8	4	3	7	3	1	4	0	0	1	0	0	4	1	2	1	0	0	0	0	0	0	0	0	3	0	50	12.5	25	12.5	0	0	1	0	1	0	0
17	5991	296.44	6.444	27.751	45.258	30.046	51.401	0.603	0.984	0.653	1.117	0.108	46	22	4	49	25	7	30	0	0	0	1	6	24	20	0	2	0	0	0	0	0	0	0	0	2	0	52.2	43.5	0	4.3	0	12	6	2	1	0	4
18	5342	404.52	8.256	33.115	49.214	34.875	54.282	0.676	1.004	0.712	1.108	0.079	49	29	3	52	32	21	44	6	0.115	3	0	18	20	23	2	3	0	1	0	0	0	0	0	1	6	0	40.8	46.9	4.1	6.1	0	3	20	0	1	0	4
19	2519	194.22	8.092	15.096	24.713	15.216	27.658	0.629	1.03	0.634	1.152	0.165	24	14	5	25	15	7	19.5	0	0	2	0	5	10	8	4	2	0	0	0	0	0	0	0	0	6	0	41.7	33.3	16.7	8.3	0	3	5	0	1	0	2
20	6013	288.47	5.887	27.805	48.025	30.569	55.232	0.567	0.98	0.624	1.127	0.114	49	21	4	52	24	2	26	0	0	2	0	0	28	19	0	2	0	0	0	0	0	0	0	0	2	0	57.1	38.8	0	4.1	0	16	3	0	1	0	4
21	2153	180.19	8.58	13.569	21.829	13.455	24.242	0.646	1.039	0.641	1.154	0.179	21	13	4	22	14	7	18.5	0	0	2	0	5	8	7	4	2	0	0	0	0	0	0	0	0	6	0	38.1	33.3	19	9.5	0	2	5	0	1	0	2
22	4680	339.42	7.379	29.149	46.247	30.438	51.488	0.634	1.005	0.662	1.119	0.09	46	25	4	48	27	17	35.5	6	0.125	0	0	17	21	20	1	4	0	0	0	0	0	0	0	0	5	0	45.7	43.5	2.2	8.7	0	5	15	0	1	0	3
23	564	131.2	5.964	11.612	22.058	12.483	25.408	0.528	1.003	0.567	1.155	0.222	22	9	3	21	8	1	9	5	0.238	1	0	0	13	6	1	2	0	0	0	0	0	0	0	0	3	0	59.1	27.3	4.5	9.1	0	5	1	0	1	0	0
24	3082	229.29	9.554	14.625	24.513	16.915	27.181	0.609	1.021	0.705	1.133	0.167	24	12	5	23	11	2	13	5	0.217	2	0	0	12	5	1	3	1	2	0	0	0	0	0	3	7	0	50	20.8	4.2	12.5	0	4	1	0	1	0	0
25	5904	334.43	8.157	26.304	41.658	27.568	46.076	0.642	1.016	0.672	1.124	0.099	41	23	6	43	25	9	31	4	0.093	3	0	6	18	16	2	4	0	1	0	0	0	0	0	1	7	0	43.9	39	4.9	9.8	0	7	9	0	1	0	3
26	6106	131.2	5.964	11.612	22.058	12.483	25.408	0.528	1.003	0.567	1.155	0.222	22	9	5	21	8	1	9	3	0.143	1	0	0	13	6	1	2	0	0	0	0	0	0	0	0	3	0	59.1	27.3	4.5	9.1	0	5	1	0	1	0	0
27	84571	342.34	7.608	25.658	47.32	25.375	51.871	0.57	1.052	0.564	1.153	0.095	45	23	8	46	24	0	24	4	0.087	0	0	0	22	12	0	11	0	0	0	0	0	0	0	0	11	0	48.9	26.7	0	24.4	0	12	0	0	1	0	2
28	6143	193.27	6.664	17.139	28.942	18.245	32.823	0.591	0.998	0.629	1.132	0.154	29	14	4	29	14	7	18	3	0.103	1	0	6	15	11	1	2	0	0	0	0	0	0	0	0	3	0	51.7	37.9	3.4	6.9	0	4	7	0	1	0	1
29	5505	270.39	7.511	21.589	36.331	23.114	40.866	0.6	1.009	0.642	1.135	0.118	36	18	5	36	18	9	24	5	0.139	3	0	6	18	12	2	3	0	1	0	0	0	0	0	1	6	0	50	33.3	5.6	8.3	0	5	7	0	1	0	1
30	243	122.13	8.142	10.01	15.305	10.193	16.664	0.667	1.02	0.68	1.111	0.25	15	9	2	15	9	7	13	1	0.067	1	0	6	6	7	0	2	0	0	0	0	0	0	0	0	2	0	40	46.7	0	13.3	0	0	7	0	1	0	1
31	6194	252.12	9.697	16.783	27.025	17.449	29.878	0.645	1.039	0.671	1.149	0.143	26	15	4	26	15	3	18	3	0.115	3	0	0	11	8	3	2	0	0	0	2	0	0	0	2	7	2	42.3	30.8	11.5	7.7	7.7	4	4	0	1	0	1
32	6230	298.46	6.218	28.278	47.141	30.807	53.816	0.589	0.982	0.642	1.121	0.108	48	22	4	51	25	3	29	0	0	2	1	0	26	20	0	2	0	0	0	0	0	0	0	0	2	0	54.2	41.7	0	4.2	0	15	3	2	1	0	4
33	6249	349.45	8.127	27.325	43.76	28.574	48.574	0.635	1.018	0.665	1.13	0.094	43	24	7	45	26	9	32	4	0.089	3	0	6	19	16	3	4	0	1	0	0	0	0	0	1	8	0	44.2	37.2	7	9.3	0	7	9	0	1	0	3
34	338	138.13	8.633	10.725	16.633	10.648	17.874	0.67	1.04	0.665	1.117	0.222	16	10	3	16	10	7	14	1	0.062	1	0	6	6	7	0	3	0	0	0	0	0	0	0	0	3	0	37.5	43.8	0	18.8	0	0	7	0	1	0	1
35	6269	171.24	8.562	12.745	20.367	13.608	22.498	0.637	1.018	0.68	1.125	0.2	20	11	4	20	11	8	16	1	0.05	2	0	6	9	7	1	2	0	1	0	0	0	0	0	1	4	0	45	35	5	10	0	1	6	0	1	0	1
36	769	61.02	12.204	3.408	5.924	2.744	5.836	0.682	1.185	0.549	1.167	0.5	5	4	3	4	3	1	4	0	0	1	0	0	1	1	0	3	0	0	0	0	0	0	0	0	3	0	20	20	0	60	0	0	1	0	1	-1	0
37	3035	318.02	12.232	20.471	26.596	22	28.267	0.787	1.023	0.846	1.087	0.124	26	18	4	27	19	13	26	2	0.074	1	0	12	8	14	0	0	0	0	0	4	0	0	0	4	4	4	30.8	53.8	0	0	15.4	0	14	0	1	0	2
38	6411	112.12	11.212	6.1	11.153	5.989	11.588	0.61	1.115	0.599	1.159	0.333	10	6	4	9	5	2	7	1	0.111	2	0	0	4	1	0	4	0	1	0	0	0	0	0	1	5	0	40	10	0	40	0	1	0	0	1	0	0
39	6424	310.81	20.721	10.424	15.433	12.318	16.81	0.695	1.029	0.821	1.121	0.25	15	8	6	14	7	0	7	0	0	0	0	0	7	4	0	1	0	0	0	0	3	0	0	3	4	3	46.7	26.7	0	6.7	20	4	0	0	1	0	0
40	3589	373.3	16.968	18.953	23.568	20.574	24.099	0.862	1.071	0.935	1.095	0.14	22	17	7	24	19	2	21	0	0	2	0	0	5	10	0	0	0	0	0	7	0	0	0	7	7	7	22.7	45.5	0	0	31.8	6	4	0	1	0	3
41	5193	238.32	6.809	20.402	35.254	21.466	39.946	0.583	1.007	0.613	1.141	0.125	35	17	6	35	17	4	21	5	0.143	4	0	0	18	12	2	3	0	0	0	0	0	0	0	0	5	0	51.4	34.3	5.7	8.6	0	7	5	0	1	0	1
42	6463	228.26	7.871	19.305	29.284	19.932	32.119	0.666	1.01	0.687	1.108	0.132	29	17	3	30	18	13	25	3	0.1	1	0	12	12	14	0	3	0	0	0	0	0	0	0	0	3	0	41.4	48.3	0	10.3	0	1	13	0	1	0	2
43	204163	261.4	6.224	24.246	41.476	26.29	47.484	0.577	0.988	0.626	1.131	0.117	42	19	4	43	20	7	24	4	0.093	1	0	6	23	16	1	2	0	0	0	0	0	0	0	0	3	0	54.8	38.1	2.4	4.8	0	9	7	0	1	0	2
44	3487	217.29	7.009	19.139	30.942	20.245	34.823	0.617	0.998	0.653	1.123	0.142	31	16	3	32	17	8	22	2	0.062	2	0	6	15	13	1	2	0	0	0	0	0	0	0	0	3	0	48.4	41.9	3.2	6.5	0	5	8	0	1	0	2
45	6488	237.12	9.485	14.658	25.389	15.841	28.748	0.586	1.016	0.634	1.15	0.167	25	12	6	24	11	2	13	3	0.125	2	0	0	13	7	2	2	0	0	0	0	1	0	0	1	5	1	52	28	8	8	4	5	2	0	1	0	0
46	6491	128.15	7.538	10.053	17.509	10.205	19.661	0.591	1.03	0.6	1.157	0.25	17	9	4	17	9	2	11	0	0	2	0	0	8	5	2	2	0	0	0	0	0	0	0	0	4	0	47.1	29.4	11.8	11.8	0	3	2	0	1	0	1
47	6502	120.17	6.009	10.305	20.284	10.932	23.119	0.515	1.014	0.547	1.156	0.25	20	8	4	19	7	0	7	3	0.158	0	0	0	12	5	0	3	0	0	0	0	0	0	0	0	3	0	60	25	0	15	0	5	0	0	1	0	0
48	6510	134.2	5.835	11.832	23.167	12.693	26.535	0.514	1.007	0.552	1.154	0.222	23	9	4	22	8	0	8	4	0.182	0	0	0	14	6	0	3	0	0	0	0	0	0	0	0	3	0	60.9	26.1	0	13	0	6	0	0	1	0	0
49	6579	71.09	7.109	5.79	10.196	5.983	11.538	0.579	1.02	0.598	1.154	0.4	10	5	3	9	4	2	6	1	0.111	2	0	0	5	3	1	1	0	0	0	0	0	0	0	0	2	0	50	30	10	10	0	0	3	0	1	0	0
50	6618	543.87	16.481	24.745	33.64	27.409	36.107	0.75	1.019	0.831	1.094	0.105	33	21	8	34	22	12	28	2	0.059	0	0	12	12	15	0	2	0	0	0	0	4	0	0	4	6	4	36.4	45.5	0	6.1	12.1	3	12	0	1	0	2
51	6624	267.16	9.212	20.057	29.16	21.5	32.004	0.692	1.006	0.741	1.104	0.132	29	17	4	30	18	12	24	2	0.067	0	0	12	12	14	0	1	0	0	0	2	0	0	0	2	3	2	41.4	48.3	0	3.4	6.9	2	12	0	1	0	2
52	6626	250.29	9.27	18.68	27.804	19.273	29.834	0.692	1.03	0.714	1.105	0.132	27	17	4	28	18	14	26	2	0.071	2	0	12	10	12	0	4	0	1	0	0	0	0	0	1	5	0	37	44.4	0	14.8	0	0	12	0	1	0	2
53	31382	191.65	11.274	12.046	17.807	12.705	19.027	0.709	1.047	0.747	1.119	0.2	17	11	3	17	11	8	16	1	0.059	2	0	6	6	6	1	2	0	1	0	1	0	0	0	2	5	1	35.3	35.3	5.9	11.8	5.9	0	6	0	1	0	1
54	6649	358.44	9.688	24.668	38.615	25.398	41.956	0.667	1.044	0.686	1.134	0.095	37	23	6	38	24	16	34	6	0.158	4	0	12	14	12	4	5	0	2	0	0	0	0	0	2	11	0	37.8	32.4	10.8	13.5	0	0	12	0	1	0	2
55	6670	223.27	9.303	16.46	24.695	17.063	26.707	0.686	1.029	0.711	1.113	0.152	24	15	4	25	16	13	23.5	1	0.04	2	0	11	9	10	1	3	0	1	0	0	0	0	0	1	5	0	37.5	41.7	4.2	12.5	0	0	10	0	1	0	2
56	6734	154.22	7.01	14.634	21.418	15.807	24.076	0.665	0.974	0.719	1.094	0.212	22	12	0	24	14	11	19.5	0	0	0	0	11	10	12	0	0	0	0	0	0	0	0	0	0	0	0	45.5	54.5	0	0	0	2	10	0	1	0	3
57	6777	330.46	6.609	29.708	49.796	31.716	56.235	0.594	0.996	0.634	1.125	0.094	50	24	2	52	26	8	31	6	0.115	2	0	6	26	20	0	4	0	0	0	0	0	0	0	0	4	0	52	40	0	8	0	12	8	0	1	0	3
58	6810	152.16	8.008	12.252	19.516	12.409	21.289	0.645	1.027	0.653	1.12	0.218	19	11	2	20	12	3	15	0	0	3	0	0	8	8	0	3	0	0	0	0	0	0	0	0	3	0	42.1	42.1	0	15.8	0	4	4	0	1	0	2
59	6811	148.12	9.875	11.198	15.749	10.886	16.459	0.747	1.05	0.726	1.097	0.218	15	11	2	16	12	8	17	0	0	2	0	6	4	8	0	3	0	0	0	0	0	0	0	0	3	0	26.7	53.3	0	20	0	0	8	0	1	0	2
60	6815	382.64	5.798	37.439	64.443	41.376	74.308	0.567	0.976	0.627	1.126	0.077	66	28	11	67	29	12	35	6	0.09	0	0	12	38	26	0	2	0	0	0	0	0	0	0	0	2	0	57.6	39.4	0	3	0	14	12	0	1	0	2
61	6869	350.43	8.344	27.018	42.985	28.023	47.285	0.643	1.023	0.667	1.126	0.094	42	24	6	44	26	9	32	5	0.114	3	0	6	18	16	2	5	0	1	0	0	0	0	0	1	8	0	42.9	38.1	4.8	11.9	0	7	9	0	1	0	3
62	6899	163	12.538	9.95	13.626	10.455	14.343	0.765	1.048	0.804	1.103	0.25	13	9	3	13	9	6	12	0	0	0	0	6	4	6	0	1	0	0	0	2	0	0	0	2	3	2	30.8	46.2	0	7.7	15.4	0	6	0	1	0	1
63	1057	126.12	8.408	9.725	15.633	9.648	16.874	0.648	1.042	0.643	1.125	0.25	15	9	3	15	9	6	12	0	0	0	0	6	6	6	0	3	0	0	0	0	0	0	0	0	3	0	40	40	0	20	0	0	6	0	1	0	1
64	6935	221.68	10.556	14.288	22.018	14.92	23.651	0.68	1.048	0.71	1.126	0.167	21	13	6	21	13	8	18	1	0.048	2	0	6	8	7	1	3	0	1	0	1	0	0	0	2	6	1	38.1	33.3	4.8	14.3	4.8	1	6	0	1	0	1
65	6948	499.8	33.32	13.96	15.513	18.171	15.826	0.931	1.034	1.211	1.055	0.182	15	12	5	15	12	7	16	1	0.067	1	0	6	3	7	0	2	0	0	0	0	0	3	0	3	5	3	20	46.7	0	13.3	20	0	7	0	1	0	1
66	6953	247.56	13.753	14.181	20.593	12.602	20.695	0.788	1.144	0.7	1.15	0.133	18	16	7	18	16	12	25	3	0.167	6	0	6	2	6	3	6	0	0	0	1	0	0	0	1	10	1	11.1	33.3	16.7	33.3	5.6	0	6	0	1	0	1
67	6966	218.12	12.118	14.816	19.847	13.488	19.672	0.823	1.103	0.749	1.093	0.15	18	16	4	20	18	10	25	0	0	4	0	6	2	10	0	6	0	0	0	0	0	0	0	0	6	0	11.1	55.6	0	33.3	0	0	10	0	1	0	3
68	4075	153.15	8.508	11.746	18.735	11.653	20.372	0.653	1.041	0.647	1.132	0.2	18	11	4	18	11	7	15	1	0.056	1	0	6	7	7	1	3	0	0	0	0	0	0	0	0	4	0	38.9	38.9	5.6	16.7	0	0	7	0	1	0	1
69	165675	156.3	5.042	15.983	30.163	18.069	35.361	0.516	0.973	0.583	1.141	0.2	31	11	4	31	11	0	11	1	0.032	0	0	0	20	10	0	1	0	0	0	0	0	0	0	0	1	0	64.5	32.3	0	3.2	0	10	0	0	1	0	1
70	7027	178.16	8.098	12.923	23.382	12.534	25.332	0.587	1.063	0.57	1.151	0.182	22	12	5	22	12	1	13	1	0.045	1	0	0	10	6	0	6	0	0	0	0	0	0	0	0	6	0	45.5	27.3	0	27.3	0	5	1	0	1	0	1
71	2200	265.39	6.805	24.279	38.374	26.108	43.816	0.623	0.984	0.669	1.123	0.116	39	20	0	41	22	13	29	5	0.122	1	0	12	19	17	3	0	0	0	0	0	0	0	0	0	3	0	48.7	43.6	7.7	0	0	4	13	0	1	0	3
72	7092	160.18	8.009	13.537	20.189	13.955	22.08	0.677	1.009	0.698	1.104	0.197	20	12	2	21	13	8	18	0	0	2	0	6	8	10	0	2	0	0	0	0	0	0	0	0	2	0	40	50	0	10	0	1	9	0	1	0	2
73	7103	170.22	7.401	15.349	22.745	16.262	25.285	0.667	0.989	0.707	1.099	0.179	23	13	1	24	14	12	20	1	0.042	0	0	12	10	12	0	1	0	0	0	0	0	0	0	0	1	0	43.5	52.2	0	4.3	0	0	12	0	1	0	2
74	7179	311.12	11.111	21.148	29.375	21.341	30.802	0.755	1.049	0.762	1.1	0.111	28	20	4	29	21	14	29	5	0.172	2	0	12	8	14	0	4	0	0	0	2	0	0	0	2	6	2	28.6	50	0	14.3	7.1	0	14	0	1	0	2
75	7207	228.69	8.167	17.66	28.491	18.551	31.479	0.631	1.018	0.663	1.124	0.143	28	15	4	28	15	7	19	5	0.179	1	0	6	13	11	0	3	0	0	0	1	0	0	0	1	4	1	46.4	39.3	0	10.7	3.6	4	7	0	1	0	1
76	1489	249.1	9.964	16.96	25.931	17.648	28.007	0.678	1.037	0.706	1.12	0.143	25	15	4	25	15	7	19	5	0.2	1	0	6	10	10	0	3	0	0	0	2	0	0	0	2	5	2	40	40	0	12	8	3	7	0	1	0	1
77	7232	264.45	8.014	21.105	32.542	23.637	36.743	0.64	0.986	0.716	1.113	0.14	33	17	0	35	19	10	24	3	0.086	0	0	10	16	13	2	0	0	2	0	0	0	0	0	2	4	0	48.5	39.4	6.1	0	0	6	7	0	1	0	3
78	2406	356.05	14.242	20.561	26.444	21.795	27.191	0.822	1.058	0.872	1.088	0.117	25	19	6	26	20	12	26	2	0.077	0	0	12	6	12	0	2	0	1	0	4	0	0	0	5	7	4	24	48	0	8	16	0	12	0	1	0	2
79	7333	239.35	6.839	21.752	34.491	23.347	39.401	0.621	0.985	0.667	1.126	0.124	35	18	3	36	19	13	26	3	0.083	1	0	12	17	15	3	0	0	0	0	0	0	0	0	0	3	0	48.6	42.9	8.6	0	0	2	13	0	1	0	2
80	3117	296.6	8.239	21.532	35.462	25.455	40.413	0.598	0.985	0.707	1.123	0.125	36	16	6	35	15	2	17	7	0.2	2	0	0	20	10	2	0	0	4	0	0	0	0	0	4	6	0	55.6	27.8	5.6	0	0	8	2	0	1	0	0
81	7368	146.12	9.741	10.257	16.073	9.858	17.68	0.684	1.072	0.657	1.179	0.222	15	10	3	15	10	6	13	0	0	0	0	6	5	7	0	0	0	0	3	0	0	0	0	0	3	3	33.3	46.7	0	0	20	1	6	0	1	0	1
82	7394	180.56	12.037	11.085	16.396	10.716	17.624	0.739	1.093	0.714	1.175	0.2	15	11	4	15	11	6	14	0	0	0	0	6	4	7	0	0	0	0	3	1	0	0	0	1	4	4	26.7	46.7	0	0	26.7	1	6	0	1	0	1
83	936	122.14	8.143	9.811	15.298	9.989	17.036	0.654	1.02	0.666	1.136	0.25	15	9	2	15	9	7	13	1	0.067	1	0	6	6	6	2	1	0	0	0	0	0	0	0	0	3	0	40	40	13.3	6.7	0	0	6	0	1	0	1
84	7456	152.16	8.008	12.252	19.516	12.409	21.289	0.645	1.027	0.653	1.12	0.2	19	11	3	19	11	7	15	2	0.105	1	0	6	8	8	0	3	0	0	0	0	0	0	0	0	3	0	42.1	42.1	0	15.8	0	1	7	0	1	0	1
85	135	138.13	8.633	10.725	16.633	10.648	17.874	0.67	1.04	0.665	1.117	0.222	16	10	3	16	10	7	14	1	0.062	1	0	6	6	7	0	3	0	0	0	0	0	0	0	0	3	0	37.5	43.8	0	18.8	0	0	7	0	1	0	1
86	7492	168.12	10.507	11.429	17.396	10.591	18.249	0.714	1.087	0.662	1.141	0.182	16	12	4	16	12	10	19	2	0.125	4	0	6	4	6	2	4	0	0	0	0	0	0	0	0	6	0	25	37.5	12.5	25	0	0	6	0	1	0	1
87	7541	275.53	13.12	16.622	22.146	17.119	23.656	0.792	1.055	0.815	1.126	0.142	21	16	3	22	17	12	23	2	0.091	0	0	12	5	9	4	0	0	0	0	3	0	0	0	3	7	3	23.8	42.9	19	0	14.3	0	9	0	1	0	2
88	7547	315.59	11.271	20.874	28.92	21.847	31.114	0.746	1.033	0.78	1.111	0.117	28	19	4	29	20	13	27	2	0.069	1	0	12	9	13	2	1	0	0	0	3	0	0	0	3	6	3	32.1	46.4	7.1	3.6	10.7	0	13	0	1	0	2
89	7549	186.21	8.096	13.612	24.033	13.466	27.239	0.592	1.045	0.585	1.184	0.179	23	13	2	24	14	2	16	2	0.083	2	0	0	10	5	6	2	0	0	0	0	0	0	0	0	8	0	43.5	21.7	26.1	8.7	0	5	0	0	1	0	2
90	7560	164.23	6.843	14.392	23.949	15.273	27.282	0.6	0.998	0.636	1.137	0.182	24	12	3	24	12	7	16	1	0.042	1	0	6	12	9	2	1	0	0	0	0	0	0	0	0	3	0	50	37.5	8.3	4.2	0	2	7	0	1	0	1
91	7591	165.21	7.183	14.085	23.174	14.722	25.993	0.612	1.008	0.64	1.13	0.182	23	12	2	23	12	7	16	3	0.13	1	0	6	11	9	1	2	0	0	0	0	0	0	0	0	3	0	47.8	39.1	4.3	8.7	0	2	7	0	1	0	1
92	7592	177.22	7.384	15.085	24.174	15.722	26.993	0.629	1.007	0.655	1.125	0.167	24	13	3	24	13	8	18	3	0.125	2	0	6	11	10	1	2	0	0	0	0	0	0	0	0	3	0	45.8	41.7	4.2	8.3	0	2	8	0	1	0	1
93	7671	121.15	7.572	10.317	16.08	10.744	17.953	0.645	1.005	0.672	1.122	0.25	16	9	1	16	9	7	13	1	0.062	1	0	6	7	7	1	1	0	0	0	0	0	0	0	0	2	0	43.8	43.8	6.3	6.3	0	0	7	0	1	0	1
94	904	135.18	7.115	11.843	18.964	12.506	21.368	0.623	0.998	0.658	1.125	0.222	19	10	2	19	10	7	14	1	0.053	1	0	6	9	8	1	1	0	0	0	0	0	0	0	0	2	0	47.4	42.1	5.3	5.3	0	1	7	0	1	0	1
95	7688	332.64	5.197	34.052	61.992	38.478	72.885	0.532	0.969	0.601	1.139	0.087	64	24	4	64	24	6	27	14	0.219	0	0	6	40	22	2	0	0	0	0	0	0	0	0	0	2	0	62.5	34.4	3.1	0	0	16	6	0	1	0	1
96	7732	123.17	6.843	10.843	17.964	11.506	20.368	0.602	0.998	0.639	1.132	0.25	18	9	2	18	9	6	12	1	0.056	0	0	6	9	7	1	1	0	0	0	0	0	0	0	0	2	0	50	38.9	5.6	5.6	0	1	6	0	1	0	1
97	4684	128.56	9.889	9.123	13.302	9.597	14.399	0.702	1.023	0.738	1.108	0.286	13	8	2	13	8	6	11	0	0	0	0	6	5	6	0	1	0	0	0	1	0	0	0	1	2	1	38.5	46.2	0	7.7	7.7	0	6	0	1	0	1
98	7935	108.16	6.76	9.623	15.854	10.296	18.242	0.601	0.991	0.643	1.14	0.286	16	8	2	16	8	6	11	0	0	0	0	6	8	6	2	0	0	0	0	0	0	0	0	0	2	0	50	37.5	12.5	0	0	0	6	0	1	0	1
99	5054	110.12	7.866	9.01	14.305	9.193	15.664	0.644	1.022	0.657	1.119	0.286	14	8	2	14	8	6	11	0	0	0	0	6	6	6	0	2	0	0	0	0	0	0	0	0	2	0	42.9	42.9	0	14.3	0	0	6	0	1	0	1
100	7956	129.09	10.758	8.209	13.287	7.381	14.123	0.684	1.107	0.615	1.177	0.25	12	9	3	12	9	3	12	0	0	3	0	0	3	3	3	3	0	0	0	0	0	0	0	0	6	0	25	25	25	25	0	0	3	0	1	0	1
101	1110	118.1	8.436	8.44	14.96	8.102	16.083	0.603	1.069	0.579	1.149	0.25	14	8	4	13	7	2	9	3	0.231	2	0	0	6	4	0	4	0	0	0	0	0	0	0	0	4	0	42.9	28.6	0	28.6	0	2	2	0	1	0	0
102	8086	133.22	5.551	12.139	23.942	13.245	27.823	0.506	0.998	0.552	1.159	0.222	24	9	4	23	8	0	8	4	0.174	0	0	0	15	6	1	2	0	0	0	0	0	0	0	0	3	0	62.5	25	4.2	8.3	0	6	0	0	1	0	0
103	8209	214.44	4.765	22.617	43.581	25.876	51.437	0.503	0.968	0.575	1.143	0.133	45	15	2	44	14	0	14	12	0.273	0	0	0	30	14	0	1	0	0	0	0	0	0	0	0	1	0	66.7	31.1	0	2.2	0	14	0	0	1	0	0
104	8265	370.81	18.54	18.217	22.459	18.556	21.953	0.911	1.123	0.928	1.098	0.131	20	18	8	22	20	3	23	0	0	3	0	0	2	9	0	3	0	0	0	6	0	0	0	6	9	6	10	45	0	15	30	5	4	0	1	0	3
105	8271	246.29	7.697	20.348	32.487	20.943	36.116	0.636	1.015	0.654	1.129	0.124	32	18	5	33	19	9	25	2	0.061	3	0	6	14	13	2	3	0	0	0	0	0	0	0	0	5	0	43.8	40.6	6.3	9.4	0	4	9	0	1	0	2
106	8297	243.32	9.012	16.151	27.396	18.676	30.597	0.598	1.015	0.692	1.133	0.154	27	13	5	26	12	2	14	6	0.231	2	0	0	14	6	1	3	1	2	0	0	0	0	0	3	7	0	51.9	22.2	3.7	11.1	0	5	1	0	1	0	0
107	2140	613.92	21.17	22.486	30.138	26.614	32.072	0.775	1.039	0.918	1.106	0.105	29	20	9	29	20	9	26	3	0.103	3	0	6	9	11	2	4	0	0	0	0	0	3	0	3	9	3	31	37.9	6.9	13.8	10.3	2	9	0	1	0	1
108	8370	284.76	23.73	12.545	13.593	13.432	12.91	1.045	1.133	1.119	1.076	0.182	12	12	6	12	12	6	15	0	0	0	0	6	0	6	0	0	0	0	0	6	0	0	0	6	6	6	0	50	0	0	50	0	6	0	1	0	1
109	8398	340.55	5.975	32.858	55.792	36.091	64.062	0.576	0.979	0.633	1.124	0.087	57	25	10	58	26	12	32	4	0.069	0	0	12	32	23	0	2	0	0	0	0	0	0	0	0	2	0	56.1	40.4	0	3.5	0	11	12	0	1	0	2
110	8445	137.2	6.533	12.37	20.847	13.267	23.784	0.589	0.993	0.632	1.133	0.222	21	10	3	21	10	6	13	1	0.048	0	0	6	11	8	1	1	0	0	0	0	0	0	0	0	2	0	52.4	38.1	4.8	4.8	0	2	6	0	1	0	1
111	1183	152.16	8.008	12.252	19.516	12.409	21.289	0.645	1.027	0.653	1.12	0.2	19	11	3	19	11	7	15	2	0.105	1	0	6	8	8	0	3	0	0	0	0	0	0	0	0	3	0	42.1	42.1	0	15.8	0	1	7	0	1	0	1
112	4947	212.22	7.86	16.735	27.938	16.841	30.538	0.62	1.035	0.624	1.131	0.143	27	15	5	27	15	7	19	4	0.148	1	0	6	12	10	0	5	0	0	0	0	0	0	0	0	5	0	44.4	37	0	18.5	0	3	7	0	1	0	1
113	8490	222.15	10.579	13.417	23.575	11.761	25.246	0.639	1.123	0.56	1.202	0.143	21	15	6	21	15	6	21	3	0.143	6	0	0	6	3	6	6	0	0	0	0	0	0	0	0	12	0	28.6	14.3	28.6	28.6	0	3	0	0	1	0	1
114	24730	191.31	5.627	17.434	33.92	18.983	39.278	0.513	0.998	0.558	1.155	0.154	34	13	6	33	12	0	12	6	0.182	0	0	0	21	9	1	3	0	0	0	0	0	0	0	0	4	0	61.8	26.5	2.9	8.8	0	9	0	0	1	0	0
115	5216	201.69	8.068	15.042	25.367	15.932	29.096	0.602	1.015	0.637	1.164	0.167	25	13	3	25	13	6	16	4	0.16	0	0	6	12	7	5	0	0	0	0	1	0	0	0	1	6	1	48	28	20	0	4	4	3	0	1	0	1
116	24685	179.24	6.894	15.612	26.058	16.483	29.408	0.6	1.002	0.634	1.131	0.167	26	13	3	26	13	7	17	3	0.115	1	0	6	13	10	1	2	0	0	0	0	0	0	0	0	3	0	50	38.5	3.8	7.7	0	3	7	0	1	0	1
117	785	110.12	7.866	9.01	14.305	9.193	15.664	0.644	1.022	0.657	1.119	0.286	14	8	2	14	8	6	11	0	0	0	0	6	6	6	0	2	0	0	0	0	0	0	0	0	2	0	42.9	42.9	0	14.3	0	0	6	0	1	0	1
118	196	146.16	7.308	11.493	20.727	11.625	22.914	0.575	1.036	0.581	1.146	0.2	20	10	4	19	9	2	11	5	0.263	2	0	0	10	6	0	4	0	0	0	0	0	0	0	0	4	0	50	30	0	20	0	4	2	0	1	0	0
119	2479	212.28	6.848	17.875	31.371	18.705	35.531	0.577	1.012	0.603	1.146	0.143	31	15	6	31	15	3	18	3	0.097	3	0	0	16	10	2	3	0	0	0	0	0	0	0	0	5	0	51.6	32.3	6.5	9.7	0	7	3	0	1	0	1
120	31347	120.19	8.013	8.724	15.265	9.602	17	0.582	1.018	0.64	1.133	0.333	15	7	2	15	7	2	9	0	0	2	0	0	8	4	0	2	0	1	0	0	0	0	0	1	3	0	53.3	26.7	0	13.3	0	4	0	0	1	0	1
121	31352	254.32	6.521	20.798	40.011	21.557	45.033	0.533	1.026	0.553	1.155	0.118	39	17	6	38	16	0	16	10	0.263	0	0	0	22	10	0	7	0	0	0	0	0	0	0	0	7	0	56.4	25.6	0	17.9	0	10	0	0	1	0	0
122	31404	220.39	5.51	22.036	38.931	24.591	45.192	0.551	0.973	0.615	1.13	0.133	40	16	8	40	16	6	19	2	0.05	0	0	6	24	15	0	1	0	0	0	0	0	0	0	0	1	0	60	37.5	0	2.5	0	9	6	0	1	0	1
123	272833	364.46	8.099	28.545	45.869	29.784	50.7	0.634	1.019	0.662	1.127	0.09	45	25	7	47	27	9	33	5	0.106	3	0	6	20	17	2	5	0	1	0	0	0	0	0	1	8	0	44.4	37.8	4.4	11.1	0	8	9	0	1	0	3
124	8606	300.6	12.525	17.755	25.222	18.943	26.745	0.74	1.051	0.789	1.114	0.142	24	16	5	25	17	3	20	1	0.04	3	0	0	8	9	1	2	0	1	0	3	0	0	0	4	7	3	33.3	37.5	4.2	8.3	12.5	5	4	0	1	0	2
125	8663	144.18	7.588	12.822	18.862	13.5	20.87	0.675	0.993	0.711	1.098	0.218	19	11	1	20	12	11	17.5	0	0	0	0	11	8	10	0	1	0	0	0	0	0	0	0	0	1	0	42.1	52.6	0	5.3	0	0	10	0	1	0	2
126	8686	366.45	13.087	20.97	29.786	21.983	31.255	0.749	1.064	0.785	1.116	0.111	28	19	7	28	19	7	23	6	0.214	1	0	6	9	11	0	3	0	0	0	5	0	0	0	5	8	5	32.1	39.3	0	10.7	17.9	4	7	0	1	0	1
127	8717	135.23	5.88	13.182	22.403	14.574	25.989	0.573	0.974	0.634	1.13	0.222	23	10	4	23	10	6	13	0	0	0	0	6	13	9	1	0	0	0	0	0	0	0	0	0	1	0	56.5	39.1	4.3	0	0	3	6	0	1	0	1
128	8883	142.22	5.926	13.117	23.84	14.239	27.325	0.547	0.993	0.593	1.139	0.2	24	10	6	23	9	1	11	0	0	0	1	0	14	8	0	2	0	0	0	0	0	0	0	0	2	0	58.3	33.3	0	8.3	0	6	0	2	1	0	0
129	299	490.6	23.362	21.624	23.982	22.84	22.725	1.03	1.142	1.088	1.082	0.119	21	21	11	25	25	1	26	0	0	1	0	0	0	10	0	1	0	0	0	10	0	0	0	10	11	10	0	47.6	0	4.8	47.6	9	1	0	1	0	5
130	8944	352.52	6.528	32.321	53.345	34.819	60.813	0.599	0.988	0.645	1.126	0.086	54	26	3	56	28	13	35	7	0.125	1	0	12	28	22	2	2	0	0	0	0	0	0	0	0	4	0	51.9	40.7	3.7	3.7	0	9	13	0	1	0	3
131	8946	146.26	5.224	14.171	27.607	15.762	32.156	0.506	0.986	0.563	1.148	0.2	28	10	6	27	9	0	9	3	0.111	0	0	0	18	8	0	2	0	0	0	0	0	0	0	0	2	0	64.3	28.6	0	7.1	0	8	0	0	1	0	0
132	3225	186.18	8.095	14.208	24.055	14.08	26.123	0.618	1.046	0.612	1.136	0.179	23	13	4	24	14	2	16	2	0.083	2	0	0	10	8	0	5	0	0	0	0	0	0	0	0	5	0	43.5	34.8	0	21.7	0	6	2	0	1	0	2
133	1923	145.17	8.065	12.317	18.08	12.744	19.953	0.684	1.004	0.708	1.109	0.218	18	11	1	19	12	11	17.5	0	0	0	0	11	7	9	1	1	0	0	0	0	0	0	0	0	2	0	38.9	50	5.6	5.6	0	0	9	0	1	0	2
134	8800	198.67	8.278	15.219	24.273	16.131	27.226	0.634	1.011	0.672	1.134	0.167	24	13	4	24	13	7	17	1	0.042	1	0	6	11	9	2	1	0	0	0	1	0	0	0	1	4	1	45.8	37.5	8.3	4.2	4.2	2	7	0	1	0	1
135	9013	180.23	7.209	15.106	25.276	15.727	28.491	0.604	1.011	0.629	1.14	0.167	25	13	3	25	13	7	17	3	0.12	1	0	6	12	9	2	2	0	0	0	0	0	0	0	0	4	0	48	36	8	8	0	2	7	0	1	0	1
136	9300	291.74	7.885	22.185	37.218	24.523	41.946	0.6	1.006	0.663	1.134	0.118	37	18	7	37	18	7	22	5	0.135	1	0	6	19	12	1	3	1	0	0	1	0	0	0	2	6	1	51.4	32.4	2.7	8.1	2.7	6	6	0	1	0	1
137	2708	304.24	8.006	23.374	38.24	25.245	42.957	0.615	1.006	0.664	1.13	0.111	38	19	4	38	19	7	23	7	0.184	1	0	6	19	14	1	2	0	0	0	2	0	0	0	2	5	2	50	36.8	2.6	5.3	5.3	7	7	0	1	0	1
138	5563	229.38	16.384	10.373	15.789	11.119	16.054	0.741	1.128	0.794	1.147	0.2	14	10	6	13	9	1	10	2	0.154	1	0	0	4	2	0	4	1	0	0	3	0	0	0	4	8	3	28.6	14.3	0	28.6	21.4	2	0	0	1	0	0
139	9411	261.14	9.672	16.658	27.389	17.841	30.748	0.617	1.014	0.661	1.139	0.154	27	14	6	27	14	3	17	2	0.074	3	0	0	13	9	2	2	0	0	0	0	1	0	0	1	5	1	48.1	33.3	7.4	7.4	3.7	5	4	0	1	0	1
140	9414	222.32	6.539	19.687	33.927	21.012	38.737	0.579	0.998	0.618	1.139	0.133	34	16	6	34	16	7	20	3	0.088	1	0	6	18	12	2	2	0	0	0	0	0	0	0	0	4	0	52.9	35.3	5.9	5.9	0	5	7	0	1	0	1
141	2094	136.13	9.724	9.8	14.735	9.477	16.203	0.7	1.052	0.677	1.157	0.244	14	10	1	15	11	4	15	0	0	4	0	0	4	5	4	1	0	0	0	0	0	0	0	0	5	0	28.6	35.7	28.6	7.1	0	0	5	0	1	0	2
142	857	131.2	5.964	11.612	22.058	12.483	25.408	0.528	1.003	0.567	1.155	0.222	22	9	5	21	8	1	9	3	0.143	1	0	0	13	6	1	2	0	0	0	0	0	0	0	0	3	0	59.1	27.3	4.5	9.1	0	5	1	0	1	0	0
143	3120	233.11	9.713	16.047	24.596	16.989	27.17	0.669	1.025	0.708	1.132	0.154	24	14	5	24	14	7	18	1	0.042	1	0	6	10	9	2	1	0	0	0	2	0	0	0	2	5	2	41.7	37.5	8.3	4.2	8.3	2	7	0	1	0	1
144	9502	249.11	9.964	16.761	25.924	17.443	28.379	0.67	1.037	0.698	1.135	0.143	25	15	5	25	15	7	19	2	0.08	1	0	6	10	9	2	2	0	0	0	2	0	0	0	2	6	2	40	36	8	8	8	2	7	0	1	0	1
145	9554	414.09	15.927	19.393	33.414	14.063	34.836	0.746	1.285	0.541	1.34	0.08	26	25	17	25	24	1	25	6	0.24	1	0	0	1	8	0	2	0	0	15	0	0	0	0	0	17	15	3.8	30.8	0	7.7	57.7	7	1	0	1	0	0
146	4870	439.93	11.577	26.15	40.891	26.778	43.962	0.688	1.076	0.705	1.157	0.087	38	25	10	39	26	10	33	4	0.103	4	0	6	13	11	3	4	0	3	3	1	0	0	0	4	14	4	34.2	28.9	7.9	10.5	10.5	5	6	0	1	0	2
147	66387	285.47	5.947	27.585	46.916	30.358	54.105	0.575	0.977	0.632	1.127	0.11	48	21	5	50	23	7	27	2	0.04	1	0	6	27	19	1	1	0	0	0	0	0	0	0	0	2	0	56.3	39.6	2.1	2.1	0	11	8	0	1	0	3
148	1474	156.2	7.81	13.623	19.854	14.296	22.242	0.681	0.993	0.715	1.112	0.197	20	12	0	21	13	12	19	1	0.048	0	0	12	8	10	2	0	0	0	0	0	0	0	0	0	2	0	40	50	10	0	0	0	10	0	1	0	2
149	288	161.23	6.201	13.853	26.269	14.699	30.033	0.533	1.01	0.565	1.155	0.182	26	11	6	25	10	1	11	4	0.16	1	0	0	15	7	1	3	0	0	0	0	0	0	0	0	4	0	57.7	26.9	3.8	11.5	0	6	1	0	1	0	0
150	4173	171.18	8.151	12.789	21.938	12.665	24.369	0.609	1.045	0.603	1.16	0.182	21	12	4	21	12	7	16.5	3	0.143	2	0	5	9	6	3	3	0	0	0	0	0	0	0	0	6	0	42.9	28.6	14.3	14.3	0	3	3	0	1	0	1
151	10219	480.71	6.409	43.911	74.301	47.296	84.723	0.585	0.991	0.631	1.13	0.066	75	35	5	79	39	12	45	7	0.089	0	0	12	40	29	2	4	0	0	0	0	0	0	0	0	6	0	53.3	38.7	2.7	5.3	0	17	12	0	1	0	5
152	10297	151.23	6.301	13.897	23.731	15.029	27.199	0.579	0.989	0.626	1.133	0.2	24	11	3	24	11	6	14	2	0.083	0	0	6	13	9	1	1	0	0	0	0	0	0	0	0	2	0	54.2	37.5	4.2	4.2	0	3	6	0	1	0	1
153	309	174.12	9.673	11.869	19.615	11.011	20.502	0.659	1.09	0.612	1.139	0.167	18	12	6	17	11	4	15	4	0.235	4	0	0	6	6	0	6	0	0	0	0	0	0	0	0	6	0	33.3	33.3	0	33.3	0	1	5	0	1	0	0
154	1727	94.13	7.241	8.096	12.971	8.534	14.827	0.623	0.998	0.656	1.141	0.333	13	7	1	13	7	6	10	0	0	0	0	6	6	5	2	0	0	0	0	0	0	0	0	0	2	0	46.2	38.5	15.4	0	0	0	5	0	1	0	1
155	10452	120.26	8.59	8.481	13.687	10.341	15.501	0.606	0.978	0.739	1.107	0.4	14	6	0	14	6	0	6	0	0	0	0	0	8	4	0	0	0	2	0	0	0	0	0	2	2	0	57.1	28.6	0	0	0	4	0	0	1	0	1
156	10476	105.92	35.307	3.047	3.331	3.358	3.34	1.016	1.11	1.119	1.113	0.667	3	3	2	2	2	1	4	0	0	0	1	0	0	1	1	0	0	0	0	0	1	0	0	1	2	1	0	33.3	33.3	0	33.3	0	0	1	1	0	0
157	10478	152.92	50.973	3.338	3.171	4.665	3.219	1.113	1.057	1.555	1.073	0.667	3	3	2	2	2	1	4	0	0	0	1	0	0	1	1	0	0	0	0	0	0	1	0	1	2	1	0	33.3	33.3	0	33.3	0	0	1	1	0	0
158	64685	154.28	5.32	15.456	28.28	17.307	32.946	0.533	0.975	0.597	1.136	0.218	29	11	4	30	12	0	12	0	0	0	0	0	18	10	0	1	0	0	0	0	0	0	0	0	1	0	62.1	34.5	0	3.4	0	10	0	0	1	0	2
159	4053	305.23	8.249	22.869	37.458	24.489	42.04	0.618	1.012	0.662	1.136	0.111	37	19	5	37	19	7	23	6	0.162	1	0	6	18	13	2	2	0	0	0	2	0	0	0	2	6	2	48.6	35.1	5.4	5.4	5.4	6	7	0	1	0	1
160	10917	161.23	6.201	13.853	26.269	14.699	30.033	0.533	1.01	0.565	1.155	0.182	26	11	6	25	10	1	11	4	0.16	1	0	0	15	7	1	3	0	0	0	0	0	0	0	0	4	0	57.7	26.9	3.8	11.5	0	6	1	0	1	0	0
161	11005	228.42	5.191	22.805	43.025	25.569	50.232	0.518	0.978	0.581	1.142	0.125	44	16	3	43	15	1	16	12	0.279	1	0	0	28	14	0	2	0	0	0	0	0	0	0	0	2	0	63.6	31.8	0	4.5	0	13	1	0	1	0	0
162	3168	379.47	7.589	32.145	50.309	33.478	56.405	0.643	1.006	0.67	1.128	0.082	50	28	3	53	31	15	40	6	0.113	3	0	12	22	22	3	2	0	0	1	0	0	0	0	0	6	1	44	44	6	4	2	6	16	0	1	0	4
163	11568	109.14	7.276	9.317	15.08	9.744	16.953	0.621	1.005	0.65	1.13	0.286	15	8	2	15	8	6	11	0	0	0	0	6	7	6	1	1	0	0	0	0	0	0	0	0	2	0	46.7	40	6.7	6.7	0	0	6	0	1	0	1
164	11722	75.08	7.508	5.505	10.524	5.437	11.747	0.55	1.052	0.544	1.175	0.4	10	5	3	9	4	1	5	1	0.111	1	0	0	5	2	1	2	0	0	0	0	0	0	0	0	3	0	50	20	10	20	0	1	1	0	1	0	0
165	11742	212.31	6.635	19.929	31.396	21.546	35.531	0.623	0.981	0.673	1.11	0.142	32	16	3	33	17	12	23	2	0.061	0	0	12	16	15	0	1	0	0	0	0	0	0	0	0	1	0	50	46.9	0	3.1	0	3	12	0	1	0	2
166	2391	361.42	7.857	30.622	46.363	31.676	51.073	0.666	1.008	0.689	1.11	0.083	46	27	4	48	29	20	40	7	0.146	2	0	18	19	22	1	4	0	0	0	0	0	0	0	0	5	0	41.3	47.8	2.2	8.7	0	3	19	0	1	0	3
167	301	144.56	10.326	9.838	14.629	10.051	15.608	0.703	1.045	0.718	1.115	0.25	14	9	3	14	9	6	12	0	0	0	0	6	5	6	0	2	0	0	0	1	0	0	0	1	3	1	35.7	42.9	0	14.3	7.1	0	6	0	1	0	1
168	424	133.12	8.32	9.461	17.062	9.108	18.581	0.591	1.066	0.569	1.161	0.222	16	9	5	15	8	2	10	3	0.2	2	0	0	7	4	1	4	0	0	0	0	0	0	0	0	5	0	43.8	25	6.3	25	0	2	2	0	1	0	0
169	7408	121.2	6.06	11.655	19.52	12.813	22.574	0.583	0.976	0.641	1.129	0.25	20	9	2	20	9	6	12	1	0.05	0	0	6	11	8	1	0	0	0	0	0	0	0	0	0	1	0	55	40	5	0	0	2	6	0	1	0	1
170	30487	191.3	6.171	17.951	30.498	19.551	35.029	0.579	0.984	0.631	1.13	0.165	31	14	2	32	15	6	18	1	0.031	0	0	6	17	12	1	1	0	0	0	0	0	0	0	0	2	0	54.8	38.7	3.2	3.2	0	6	6	0	1	0	2
171	12568	180.17	8.58	13.966	21.844	13.864	23.498	0.665	1.04	0.66	1.119	0.167	21	13	3	21	13	8	18	4	0.19	2	0	6	8	9	0	4	0	0	0	0	0	0	0	0	4	0	38.1	42.9	0	19	0	1	8	0	1	0	1
172	4933	218.09	9.913	15.025	22.495	15.983	24.672	0.683	1.022	0.727	1.121	0.167	22	13	4	22	13	7	17	2	0.091	1	0	6	9	9	1	1	0	0	0	2	0	0	0	2	4	2	40.9	40.9	4.5	4.5	9.1	2	7	0	1	0	1
173	12901	317.35	10.237	21.339	31.84	23.369	34.391	0.688	1.027	0.754	1.109	0.117	31	19	5	32	20	9	26	5	0.156	3	0	6	12	11	1	4	1	2	0	0	0	0	0	3	8	0	38.7	35.5	3.2	12.9	0	3	8	0	1	0	2
174	5578	290.36	7.445	23.918	39.574	24.716	44.528	0.613	1.015	0.634	1.142	0.105	39	21	5	40	22	12	28	5	0.125	0	0	12	18	14	4	3	0	0	0	0	0	0	0	0	7	0	46.2	35.9	10.3	7.7	0	4	10	0	1	0	2
175	242	121.12	8.651	9.747	14.364	9.813	15.457	0.696	1.026	0.701	1.104	0.25	14	9	2	14	9	7	13	1	0.071	1	0	6	5	7	0	2	0	0	0	0	0	0	0	0	2	0	35.7	50	0	14.3	0	0	7	0	1	-1	1
176	3496	169.09	9.394	10.626	19.247	11.006	20.93	0.59	1.069	0.611	1.163	0.2	18	10	5	17	9	2	11	4	0.235	2	0	0	8	3	1	5	1	0	0	0	0	0	0	1	7	0	44.4	16.7	5.6	27.8	0	2	1	0	1	0	0
177	14119	207.27	9.012	15.745	23.367	16.608	25.498	0.685	1.016	0.722	1.109	0.165	23	14	2	24	15	11	21	2	0.083	1	0	10	9	10	1	2	0	1	0	0	0	0	0	1	4	0	39.1	43.5	4.3	8.7	0	1	9	0	1	0	2
178	14145	333.26	11.492	20.046	30.473	21.438	32.974	0.691	1.051	0.739	1.137	0.118	29	18	7	29	18	8	23	4	0.138	2	0	6	11	9	2	2	0	2	1	2	0	0	0	4	9	3	37.9	31	6.9	6.9	10.3	3	6	0	1	0	1
179	24365	331.45	6.764	29.202	49.014	30.961	55.318	0.596	1	0.632	1.129	0.094	49	24	7	51	26	5	31	5	0.098	5	0	0	25	19	1	4	0	0	0	0	0	0	0	0	5	0	51	38.8	2	8.2	0	12	7	0	1	0	3
180	3031	172.01	13.232	10.73	13.516	11.244	14.217	0.825	1.04	0.865	1.094	0.222	13	10	3	13	10	7	15	0	0	0	1	6	3	7	1	0	0	0	0	2	0	0	0	2	3	2	23.1	53.8	7.7	0	15.4	0	6	1	1	0	1
181	899	221.24	7.375	16.998	31.251	17.063	34.661	0.567	1.042	0.569	1.155	0.143	30	15	6	30	15	1	16	2	0.067	1	0	0	15	8	1	6	0	0	0	0	0	0	0	0	7	0	50	26.7	3.3	20	0	7	1	0	1	0	1
182	2349	334.43	8.157	26.304	41.658	27.568	46.076	0.642	1.016	0.672	1.124	0.099	41	23	6	43	25	9	31	4	0.093	3	0	6	18	16	2	4	0	1	0	0	0	0	0	1	7	0	43.9	39	4.9	9.8	0	7	9	0	1	0	3
183	2566	221.28	7.138	18.853	31.269	19.699	35.033	0.608	1.009	0.635	1.13	0.142	31	16	4	32	17	7	21	2	0.062	1	0	6	15	12	1	3	0	0	0	0	0	0	0	0	4	0	48.4	38.7	3.2	9.7	0	5	7	0	1	0	2
184	15331	160.2	6.965	12.821	23.604	13.182	26.701	0.557	1.026	0.573	1.161	0.182	23	11	5	22	10	2	12	4	0.182	2	0	0	12	6	2	3	0	0	0	0	0	0	0	0	5	0	52.2	26.1	8.7	13	0	4	2	0	1	0	0
185	2802	315.73	9.867	23.143	33.145	23.284	35.728	0.723	1.036	0.728	1.116	0.104	32	22	4	34	24	16	34	2	0.059	4	0	12	10	15	3	3	0	0	0	1	0	0	0	1	7	1	31.3	46.9	9.4	9.4	3.1	1	14	0	1	0	3
186	15459	221.28	7.138	18.853	31.269	19.699	35.033	0.608	1.009	0.635	1.13	0.142	31	16	3	32	17	7	21	3	0.094	1	0	6	15	12	1	3	0	0	0	0	0	0	0	0	4	0	48.4	38.7	3.2	9.7	0	5	7	0	1	0	2
187	15531	276.91	19.779	11.84	14.655	12.688	15.221	0.846	1.047	0.906	1.087	0.2	14	11	4	14	11	7	16	0	0	0	1	6	3	7	1	1	0	0	0	0	2	0	0	2	4	2	21.4	50	7.1	7.1	14.3	0	6	1	1	0	1
188	15553	192	13.714	11.16	15.171	11.153	15.635	0.797	1.084	0.797	1.117	0.2	14	11	4	14	11	7	15	1	0.071	1	0	6	3	6	1	2	0	0	0	2	0	0	0	2	5	2	21.4	42.9	7.1	14.3	14.3	0	6	0	1	0	1
189	15643	200.2	7.7	15.557	26.134	17.171	29.63	0.598	1.005	0.66	1.14	0.167	26	13	3	26	13	7	17	4	0.154	1	0	6	13	8	2	2	1	0	0	0	0	0	0	1	5	0	50	30.8	7.7	7.7	0	2	6	0	1	0	1
190	15969	220.06	11.003	14.213	20.938	14.676	22.466	0.711	1.047	0.734	1.123	0.167	20	13	4	20	13	7	17	2	0.1	1	0	6	7	8	1	2	0	0	0	2	0	0	0	2	5	2	35	40	5	10	10	1	7	0	1	0	1
191	15979	268.59	4.552	29.536	56.672	34.228	67.304	0.501	0.961	0.58	1.141	0.105	59	19	6	58	18	0	18	12	0.207	0	0	0	40	19	0	0	0	0	0	0	0	0	0	0	0	0	67.8	32.2	0	0	0	19	0	0	1	0	0
192	16115	290.77	8.308	22.988	35.367	24.108	39.266	0.657	1.01	0.689	1.122	0.111	35	20	4	36	21	13	28	3	0.083	1	0	12	15	15	2	2	0	0	0	1	0	0	0	1	5	1	42.9	42.9	5.7	5.7	2.9	2	13	0	1	0	2
193	16116	232.36	6.28	21.499	36.483	23.319	41.943	0.581	0.986	0.63	1.134	0.132	37	17	2	38	18	7	22	2	0.053	1	0	6	20	14	2	1	0	0	0	0	0	0	0	0	3	0	54.1	37.8	5.4	2.7	0	7	7	0	1	0	2
194	3366	129.11	9.932	8.689	14.029	8.171	15.459	0.668	1.079	0.629	1.189	0.25	13	9	3	13	9	3	12	0	0	3	0	0	4	4	3	1	0	0	1	0	0	0	0	0	5	1	30.8	30.8	23.1	7.7	7.7	0	4	0	1	0	1
195	16247	208.29	6.719	18.16	31.043	19.25	35.322	0.586	1.001	0.621	1.139	0.143	31	15	5	31	15	7	19	3	0.097	1	0	6	16	11	2	2	0	0	0	0	0	0	0	0	4	0	51.6	35.5	6.5	6.5	0	4	7	0	1	0	1
196	16475	272.28	8.509	21.536	32.931	21.636	35.91	0.673	1.029	0.676	1.122	0.111	32	20	6	33	21	14	29	3	0.091	2	0	12	12	14	2	4	0	0	0	0	0	0	0	0	6	0	37.5	43.8	6.3	12.5	0	0	14	0	1	0	2
197	16562	232.23	8.601	17.068	28.371	16.847	31.716	0.632	1.051	0.624	1.175	0.133	27	16	6	27	16	7	20	1	0.037	1	0	6	11	10	2	1	0	0	3	0	0	0	0	0	6	3	40.7	37	7.4	3.7	11.1	3	7	0	1	0	1
198	9354	182.24	11.39	10.814	17.113	11.398	17.923	0.676	1.07	0.712	1.12	0.2	16	10	6	15	9	2	11	3	0.2	2	0	0	6	4	0	4	0	2	0	0	0	0	0	2	6	0	37.5	25	0	25	0	2	2	0	1	0	0
199	17038	349.07	12.929	20.109	28.429	21.562	30.104	0.745	1.053	0.799	1.115	0.124	27	18	6	28	19	3	22	2	0.071	3	0	0	9	10	1	2	0	1	0	4	0	0	0	5	8	4	33.3	37	3.7	7.4	14.8	6	4	0	1	0	2
200	17142	297.3	8.258	22.514	37.571	22.313	41.242	0.625	1.044	0.62	1.146	0.114	36	21	3	39	24	3	27	6	0.154	3	0	0	15	12	3	6	0	0	0	0	0	0	0	0	9	0	41.7	33.3	8.3	16.7	0	9	3	0	1	0	4
201	17564	263.42	5.987	24.773	43.36	27.052	49.899	0.563	0.985	0.615	1.134	0.111	44	19	8	44	19	7	23	4	0.091	1	0	6	25	16	1	2	0	0	0	0	0	0	0	0	3	0	56.8	36.4	2.3	4.5	0	9	7	0	1	0	1
202	17596	296.2	10.579	17.89	31.433	15.682	33.662	0.639	1.123	0.56	1.202	0.105	28	20	8	28	20	8	28	4	0.143	8	0	0	8	4	8	8	0	0	0	0	0	0	0	0	16	0	28.6	14.3	28.6	28.6	0	4	0	0	1	0	1
203	17604	188.62	10.479	13.924	18.295	14.392	19.771	0.774	1.016	0.8	1.098	0.167	18	13	3	18	13	9	21	1	0.056	1	2	6	5	10	2	0	0	0	0	1	0	0	0	1	3	1	27.8	55.6	11.1	0	5.6	0	8	2	1	0	1
204	16726	197.97	16.497	9.864	13.935	9.096	14.011	0.822	1.161	0.758	1.168	0.2	12	11	5	12	11	3	14	0	0	3	0	0	1	3	3	3	0	0	0	2	0	0	0	2	8	2	8.3	25	25	25	16.7	0	3	0	1	0	1
205	298	323.15	10.098	21.433	33.789	21.568	36.423	0.67	1.056	0.674	1.138	0.105	32	20	7	32	20	9	26	5	0.156	3	0	6	12	11	2	5	0	0	0	2	0	0	0	2	9	2	37.5	34.4	6.3	15.6	6.3	4	7	0	1	0	1
206	17888	169.25	6.269	15.139	26.942	16.245	30.823	0.561	0.998	0.602	1.142	0.167	27	12	6	26	11	3	14	4	0.154	3	0	0	15	9	1	2	0	0	0	0	0	0	0	0	3	0	55.6	33.3	3.7	7.4	0	5	4	0	1	0	0
207	18283	224.24	8.009	17.536	28.931	17.636	31.91	0.626	1.033	0.63	1.14	0.142	28	16	4	29	17	4	21	2	0.069	4	0	0	12	10	2	4	0	0	0	0	0	0	0	0	6	0	42.9	35.7	7.1	14.3	0	4	6	0	1	0	2
208	18728	427.8	17.825	16.315	23.985	19.5	26.688	0.68	0.999	0.813	1.112	0.182	24	12	4	24	12	0	12	1	0.042	0	0	0	12	8	0	0	0	0	0	0	4	0	0	4	4	4	50	33.3	0	0	16.7	8	0	0	1	0	1
209	5564	289.54	12.064	18.546	25.044	19.29	26.327	0.773	1.043	0.804	1.097	0.132	24	17	4	25	18	12	24	2	0.08	0	0	12	7	12	0	2	0	0	0	3	0	0	0	3	5	3	29.2	50	0	8.3	12.5	0	12	0	1	0	2
210	72493	687.97	6.312	60.403	109.537	64.302	124.467	0.554	1.005	0.59	1.142	0.045	109	48	16	112	51	2	53	6	0.054	2	0	0	61	35	1	12	0	0	0	0	0	0	0	0	13	0	56	32.1	0.9	11	0	33	2	0	1	0	4
211	19841	185.62	9.281	13.386	20.615	13.818	22.522	0.669	1.031	0.691	1.126	0.182	20	12	3	20	12	7	16	2	0.1	1	0	6	8	8	1	2	0	0	0	1	0	0	0	1	4	1	40	40	5	10	5	1	7	0	1	0	1
212	20056	375.23	10.721	24.926	35.742	27.296	38.853	0.712	1.021	0.78	1.11	0.1	35	22	5	36	23	14	31	5	0.139	2	0	12	13	14	2	2	1	1	0	2	0	0	0	4	8	2	37.1	40	5.7	5.7	5.7	1	13	0	1	0	2
213	3086	134.1	8.94	9.154	16.287	8.557	17.293	0.61	1.086	0.57	1.153	0.222	15	9	4	14	8	2	10	4	0.286	2	0	0	6	4	0	5	0	0	0	0	0	0	0	0	5	0	40	26.7	0	33.3	0	2	2	0	1	0	0
214	3517	231.1	10.505	15.321	22.705	16.023	25.127	0.696	1.032	0.728	1.142	0.154	22	14	4	22	14	8	19	2	0.091	2	0	6	8	8	4	0	0	0	0	2	0	0	0	2	6	2	36.4	36.4	18.2	0	9.1	0	8	0	1	0	1
215	21601	203.21	8.467	16.273	24.618	16.415	26.787	0.678	1.026	0.684	1.116	0.162	24	15	2	26	17	8	22	2	0.077	2	0	6	9	11	1	3	0	0	0	0	0	0	0	0	4	0	37.5	45.8	4.2	12.5	0	3	8	0	1	0	3
216	102198	267.28	8.352	20.073	33.353	19.892	36.99	0.627	1.042	0.622	1.156	0.123	32	19	4	34	21	10	26	2	0.059	0	0	10	13	10	5	4	0	0	0	0	0	0	0	0	9	0	40.6	31.3	15.6	12.5	0	5	5	0	1	0	3
217	22094	339.23	8.927	25.541	38.582	26.932	42.253	0.672	1.015	0.709	1.112	0.1	38	22	6	39	23	13	30	5	0.128	1	0	12	16	17	0	3	0	0	0	2	0	0	0	2	5	2	42.1	44.7	0	7.9	5.3	4	13	0	1	0	2
218	22188	216.69	8.026	16.461	27.484	17.347	30.851	0.61	1.018	0.642	1.143	0.154	27	14	7	27	14	3	17	1	0.037	3	0	0	13	9	2	2	0	0	0	1	0	0	0	1	5	1	48.1	33.3	7.4	7.4	3.7	5	4	0	1	0	1
219	738	146.17	7.308	11.294	20.72	11.421	23.286	0.565	1.036	0.571	1.164	0.2	20	10	5	19	9	2	11	4	0.211	2	0	0	10	5	2	3	0	0	0	0	0	0	0	0	5	0	50	25	10	15	0	3	2	0	1	0	0
220	24682	80.07	20.017	3.331	5.058	3.011	4.548	0.833	1.265	0.753	1.137	0.5	4	4	3	3	3	3	6	0	0	3	0	0	0	0	0	3	0	1	0	0	0	0	0	1	4	0	0	0	0	75	0	0	0	0	1	0	0
221	2683	304.6	5.077	31.767	57.948	36.092	68.179	0.529	0.966	0.602	1.136	0.095	60	22	1	60	22	6	25	15	0.25	0	0	6	38	21	1	0	0	0	0	0	0	0	0	0	1	0	63.3	35	1.7	0	0	16	5	0	1	1	1
222	11199	44.06	6.294	3.768	7.094	3.977	8.04	0.538	1.013	0.568	1.149	0.667	7	3	2	6	2	1	3	0	0	1	0	0	4	2	0	1	0	0	0	0	0	0	0	0	1	0	57.1	28.6	0	14.3	0	0	2	0	1	0	0
223	197883	182.24	11.39	10.814	17.113	11.398	17.923	0.676	1.07	0.712	1.12	0.2	16	10	6	15	9	2	11	3	0.2	2	0	0	6	4	0	4	0	2	0	0	0	0	0	2	6	0	37.5	25	0	25	0	2	2	0	1	0	0
224	25059	241.87	24.187	8.335	10.873	8.932	11.304	0.833	1.087	0.893	1.13	0.25	10	8	5	9	7	2	10	1	0.111	1	1	0	2	3	2	1	0	0	0	0	2	0	0	2	5	2	20	30	20	10	20	1	1	1	1	0	0
225	25146	393.88	9.847	26.747	40.815	29.511	44.58	0.669	1.02	0.738	1.115	0.095	40	23	6	41	24	9	30	7	0.171	3	0	6	17	14	1	4	1	2	0	1	0	0	0	4	9	1	42.5	35	2.5	10	2.5	6	8	0	1	0	2
226	5053	338.48	6.637	30.993	50.469	33.262	57.026	0.608	0.99	0.652	1.118	0.09	51	25	5	53	27	13	34.5	7	0.132	2	0	11	26	22	0	3	0	0	0	0	0	0	0	0	3	0	51	43.1	0	5.9	0	9	13	0	1	0	3
227	25912	293.56	11.742	16.959	25.829	17.938	28.277	0.678	1.033	0.718	1.131	0.143	25	15	5	25	15	7	19	2	0.08	1	0	6	10	9	2	2	0	0	0	1	1	0	0	2	6	2	40	36	8	8	8	2	7	0	1	0	1
228	26164	943.12	42.869	24.886	23.709	29.33	22.492	1.131	1.078	1.333	1.022	0.1	22	22	10	23	23	12	29	1	0.043	0	0	12	0	12	0	0	0	0	0	0	10	0	0	10	10	10	0	54.5	0	0	45.5	0	12	0	1	0	2
229	26721	411.59	6.533	37.309	62.549	40.006	70.979	0.592	0.993	0.635	1.127	0.08	63	30	6	68	35	7	39	4	0.059	1	0	6	33	25	1	4	0	0	0	0	0	0	0	0	5	0	52.4	39.7	1.6	6.3	0	17	8	0	1	0	6
230	26934	151.23	6.301	13.897	23.731	15.029	27.199	0.579	0.989	0.626	1.133	0.2	24	11	3	24	11	6	14	2	0.083	0	0	6	13	9	1	1	0	0	0	0	0	0	0	0	2	0	54.2	37.5	4.2	4.2	0	3	6	0	1	0	1
231	27648	613.97	18.605	23.825	33.578	28.682	36.693	0.722	1.018	0.869	1.112	0.105	33	20	9	33	20	8	25	4	0.121	2	0	6	13	12	2	3	0	0	0	0	0	3	0	3	8	3	39.4	36.4	6.1	9.1	9.1	4	8	0	1	0	1
232	4109	162.24	8.112	11.767	20.469	12.614	22.996	0.588	1.023	0.631	1.15	0.2	20	10	4	19	9	2	11	3	0.158	2	0	0	10	5	2	2	0	1	0	0	0	0	0	1	5	0	50	25	10	10	0	3	2	0	1	0	0
233	3393	387.92	7.758	31.785	50.189	33.642	56.555	0.636	1.004	0.673	1.131	0.083	50	27	5	52	29	14	37	6	0.115	2	0	12	23	21	3	1	0	0	1	1	0	0	0	1	6	2	46	42	6	2	4	7	14	0	1	0	3
234	28777	261.37	7.92	21.326	33.018	22.892	36.743	0.646	1.001	0.694	1.113	0.131	33	18	2	35	20	8	25	2	0.057	2	0	6	15	14	1	2	0	1	0	0	0	0	0	1	4	0	45.5	42.4	3	6.1	0	6	8	0	1	0	3
235	28936	428.13	11.267	25.936	38.393	27.921	42.048	0.683	1.01	0.735	1.107	0.1	38	22	6	39	23	13	30	5	0.128	1	0	12	16	17	0	3	0	0	0	0	2	0	0	2	5	2	42.1	44.7	0	7.9	5.3	4	13	0	1	0	2
236	2083	239.35	6.299	21.434	37.92	22.983	43.278	0.564	0.998	0.605	1.139	0.125	38	17	6	38	17	6	20	5	0.132	0	0	6	21	13	1	3	0	0	0	0	0	0	0	0	4	0	55.3	34.2	2.6	7.9	0	7	6	0	1	0	1
237	4893	383.45	7.826	31.181	49.887	31.938	55.651	0.636	1.018	0.652	1.136	0.082	49	28	4	52	31	17	40	4	0.077	1	0	16	21	19	5	4	0	0	0	0	0	0	0	0	9	0	42.9	38.8	10.2	8.2	0	6	13	0	1	0	4
238	29732	345.25	8.631	25.583	40.785	26.943	45.25	0.64	1.02	0.674	1.131	0.1	40	22	8	41	23	8	28	4	0.098	2	0	6	18	15	2	3	0	0	0	2	0	0	0	2	7	2	45	37.5	5	7.5	5	7	8	0	1	0	2
239	29949	177.04	11.065	11.278	16.502	12.011	18.13	0.705	1.031	0.751	1.133	0.222	16	10	4	16	10	6	13	0	0	0	0	6	6	6	2	0	0	0	0	2	0	0	0	2	4	2	37.5	37.5	12.5	0	12.5	0	6	0	1	0	1
240	4690	261.07	11.867	16.423	23.484	16.375	24.758	0.746	1.067	0.744	1.125	0.142	22	16	5	23	17	8	22	1	0.043	2	0	6	6	9	2	3	0	0	0	2	0	0	0	2	7	2	27.3	40.9	9.1	13.6	9.1	1	8	0	1	0	2
241	2141	214.26	7.936	14.986	27.422	17.034	31.175	0.555	1.016	0.631	1.155	0.167	27	12	4	26	11	1	12	7	0.269	1	0	0	15	5	2	3	1	1	0	0	0	0	0	2	7	0	55.6	18.5	7.4	11.1	0	5	0	0	1	0	0
242	30709	412.07	13.736	22.908	30.767	25.636	32.698	0.764	1.026	0.855	1.09	0.111	30	20	5	31	21	13	28	4	0.129	1	0	12	10	13	0	2	1	1	0	2	1	0	0	5	7	3	33.3	43.3	0	6.7	10	1	12	0	1	0	2
243	30773	240.73	8.301	18.063	29.469	18.938	33.595	0.623	1.016	0.653	1.158	0.133	29	16	5	29	16	7	21	4	0.138	0	1	6	13	9	6	0	0	0	0	1	0	0	0	1	7	1	44.8	31	20.7	0	3.4	5	3	1	1	0	1
244	12460	191.3	6.171	17.951	30.498	19.551	35.029	0.579	0.984	0.631	1.13	0.165	31	14	2	32	15	6	18	1	0.031	0	0	6	17	12	1	1	0	0	0	0	0	0	0	0	2	0	54.8	38.7	3.2	3.2	0	6	6	0	1	0	2
245	4020	284.76	8.629	22.746	33.156	23.892	36.641	0.689	1.005	0.724	1.11	0.121	33	20	2	36	23	13	30	1	0.028	1	0	12	13	16	2	1	0	0	0	1	0	0	0	1	4	1	39.4	48.5	6.1	3	3	3	13	0	1	0	4
246	31143	238.32	6.809	20.402	35.254	21.466	39.946	0.583	1.007	0.613	1.141	0.125	35	17	6	35	17	4	21	5	0.143	4	0	0	18	12	2	3	0	0	0	0	0	0	0	0	5	0	51.4	34.3	5.7	8.6	0	7	5	0	1	0	1
247	2314	223.25	7.698	18.041	29.713	18.392	32.827	0.622	1.025	0.634	1.132	0.142	29	16	4	30	17	7	21	2	0.067	1	0	6	13	11	1	4	0	0	0	0	0	0	0	0	5	0	44.8	37.9	3.4	13.8	0	4	7	0	1	0	2
248	24738	227.73	7.853	17.569	29.251	18.693	33.511	0.606	1.009	0.645	1.156	0.152	29	15	3	30	16	6	19	4	0.133	0	0	6	14	9	5	0	0	0	0	1	0	0	0	1	6	1	48.3	31	17.2	0	3.4	6	3	0	1	0	2
249	31657	219.3	8.122	16.03	27.782	16.835	31.119	0.594	1.029	0.624	1.153	0.143	27	14	6	26	13	3	16	4	0.154	3	0	0	13	7	3	3	0	1	0	0	0	0	0	1	7	0	48.1	25.9	11.1	11.1	0	4	3	0	1	0	0
250	32154	256.14	9.487	18.552	27.378	19.744	30.087	0.687	1.014	0.731	1.114	0.133	27	16	6	27	16	8	22	2	0.074	1	1	6	11	12	1	1	0	0	0	2	0	0	0	2	4	2	40.7	44.4	3.7	3.7	7.4	3	7	2	1	0	1
251	3331	238.27	7.686	19.063	31.814	19.398	35.325	0.615	1.026	0.626	1.14	0.125	31	17	4	31	17	8	22	7	0.226	2	0	6	14	11	2	4	0	0	0	0	0	0	0	0	6	0	45.2	35.5	6.5	12.9	0	3	8	0	1	0	1
252	33360	286.38	7.74	22.502	37.665	23.773	41.704	0.608	1.018	0.643	1.127	0.117	37	19	6	38	20	8	25	4	0.105	2	0	6	18	13	0	5	0	1	0	0	0	0	0	1	6	0	48.6	35.1	0	13.5	0	7	6	0	1	0	2
253	2249	266.38	6.497	23.455	41.022	24.989	46.777	0.572	1.001	0.609	1.141	0.111	41	19	5	41	19	7	23	8	0.195	1	0	6	22	14	2	3	0	0	0	0	0	0	0	0	5	0	53.7	34.1	4.9	7.3	0	7	7	0	1	0	1
254	35370	267.28	8.352	20.073	33.353	19.892	36.99	0.627	1.042	0.622	1.156	0.117	32	19	5	33	20	5	25	3	0.091	5	0	0	13	10	5	4	0	0	0	0	0	0	0	0	9	0	40.6	31.3	15.6	12.5	0	6	4	0	1	0	2
255	4030	295.32	8.438	23.843	35.705	24.188	39.199	0.681	1.02	0.691	1.12	0.104	35	22	3	37	24	18	34	4	0.108	2	0	16	13	16	3	3	0	0	0	0	0	0	0	0	6	0	37.1	45.7	8.6	8.6	0	1	15	0	1	0	3
256	162265	151.23	6.301	13.897	23.731	15.029	27.199	0.579	0.989	0.626	1.133	0.2	24	11	3	24	11	6	14	2	0.083	0	0	6	13	9	1	1	0	0	0	0	0	0	0	0	2	0	54.2	37.5	4.2	4.2	0	3	6	0	1	0	1
257	1978	336.48	6.471	29.75	52	31.728	59.232	0.572	1	0.61	1.139	0.087	52	24	7	52	24	8	29	10	0.192	2	0	6	28	18	2	4	0	0	0	0	0	0	0	0	6	0	53.8	34.6	3.8	7.7	0	10	8	0	1	0	1
258	4725	253.3	7.676	19.885	33.909	20.199	38.196	0.603	1.028	0.612	1.157	0.124	33	18	4	34	19	7	23.5	5	0.147	2	0	5	15	10	5	3	0	0	0	0	0	0	0	0	8	0	45.5	30.3	15.2	9.1	0	5	5	0	1	0	2
259	3374	261.27	8.428	20.71	31.898	20.875	34.957	0.668	1.029	0.673	1.128	0.123	31	19	5	33	21	9	27	1	0.03	3	0	6	12	14	1	3	0	0	1	0	0	0	0	0	5	1	38.7	45.2	3.2	9.7	3.2	4	10	0	1	0	3
260	5405	471.74	6.207	44.987	74.428	49.143	85.221	0.592	0.979	0.647	1.121	0.064	76	35	5	79	38	18	47	9	0.114	0	0	18	41	32	1	2	0	0	0	0	0	0	0	0	3	0	53.9	42.1	1.3	2.6	0	14	18	0	1	0	4
261	7703	148.22	6.444	13.876	22.629	15.023	25.701	0.603	0.984	0.653	1.117	0.2	23	11	2	23	11	7	15	2	0.087	1	0	6	12	10	0	1	0	0	0	0	0	0	0	0	1	0	52.2	43.5	0	4.3	0	2	8	0	1	0	1
262	40926	268.31	7.666	21.106	36.018	21.409	40.322	0.603	1.029	0.612	1.152	0.123	35	19	3	37	21	6	24.5	2	0.054	1	0	5	16	11	4	4	0	0	0	0	0	0	0	0	8	0	45.7	31.4	11.4	11.4	0	7	4	0	1	0	3
263	3386	309.36	7.734	25.154	40.803	25.887	45.879	0.629	1.02	0.647	1.147	0.1	40	22	4	41	23	12	29	6	0.146	0	0	12	18	17	1	1	0	0	3	0	0	0	0	0	5	3	45	42.5	2.5	2.5	7.5	5	12	0	1	0	2
264	3446	171.27	5.906	15.665	28.825	17.006	33.239	0.54	0.994	0.586	1.146	0.182	29	12	3	29	12	1	13	3	0.103	1	0	0	17	9	1	2	0	0	0	0	0	0	0	0	3	0	58.6	31	3.4	6.9	0	8	1	0	1	0	1
265	163091	285.79	7.939	23.778	35.822	25.409	39.973	0.661	0.995	0.706	1.11	0.121	36	20	2	39	23	12	29	0	0	0	0	12	16	17	1	1	0	0	0	1	0	0	0	1	3	1	44.4	47.2	2.8	2.8	2.8	5	12	0	1	0	4
266	2088	249.12	9.227	15.56	28.527	16.881	31.318	0.576	1.057	0.625	1.16	0.143	27	14	8	26	13	2	15	5	0.192	2	0	0	13	4	1	7	2	0	0	0	0	0	0	2	10	0	48.1	14.8	3.7	25.9	0	4	0	0	1	0	0
267	5734	212.25	9.648	14.955	22.913	15.307	24.79	0.68	1.041	0.696	1.127	0.165	22	14	3	23	15	12	22	2	0.087	2	0	10	8	8	2	3	0	1	0	0	0	0	0	1	6	0	36.4	36.4	9.1	13.6	0	1	7	0	1	0	2
268	4236	273.38	8.041	22.326	34.018	23.892	37.743	0.657	1.001	0.703	1.11	0.117	34	19	3	35	20	14	28	5	0.143	2	0	12	15	15	1	2	0	1	0	0	0	0	0	1	4	0	44.1	44.1	2.9	5.9	0	2	13	0	1	0	2
269	2247	458.63	7.056	40.559	64.618	43.074	73.355	0.624	0.994	0.663	1.129	0.068	65	34	2	69	38	22	49	8	0.116	0	0	22	31	28	4	1	0	0	1	0	0	0	0	0	6	1	47.7	43.1	6.2	1.5	1.5	9	19	0	1	0	5
270	1207	221.32	6.916	20.709	31.287	22.336	35.405	0.647	0.978	0.698	1.106	0.147	32	17	1	35	20	12	26	0	0	0	0	12	15	16	1	0	0	0	0	0	0	0	0	0	1	0	46.9	50	3.1	0	0	4	12	0	1	0	4
271	155948	248.35	6.536	22.412	37.818	23.978	42.78	0.59	0.995	0.631	1.126	0.131	38	18	5	40	20	3	23	0	0	3	0	0	20	15	0	3	0	0	0	0	0	0	0	0	3	0	52.6	39.5	0	7.9	0	10	5	0	1	0	3
272	180081	221.32	6.916	20.709	31.287	22.336	35.405	0.647	0.978	0.698	1.106	0.147	32	17	1	35	20	12	26	0	0	0	0	12	15	16	1	0	0	0	0	0	0	0	0	0	1	0	46.9	50	3.1	0	0	4	12	0	1	0	4
273	177861	352.92	8.021	27.755	44.094	30.04	49.431	0.631	1.002	0.683	1.123	0.099	44	23	4	46	25	8	30	2	0.043	2	0	6	21	17	2	2	0	1	0	1	0	0	0	2	6	1	47.7	38.6	4.5	4.5	2.3	9	8	0	1	0	3
274	3878	256.11	11.135	16.816	23.924	17.267	26.21	0.731	1.04	0.751	1.14	0.142	23	16	4	24	17	12	23	1	0.042	0	0	12	7	9	5	0	0	0	0	2	0	0	0	2	7	2	30.4	39.1	21.7	0	8.7	0	9	0	1	0	2
275	3365	306.31	9.009	22.717	35.498	22.409	39.539	0.668	1.044	0.659	1.163	0.104	34	22	3	36	24	16	32	5	0.139	0	0	16	12	13	6	1	0	0	2	0	0	0	0	0	9	2	35.3	38.2	17.6	2.9	5.9	3	10	0	1	0	3
276	156252	384.47	6.99	32.094	55.989	33.296	62.488	0.584	1.018	0.605	1.136	0.085	55	27	6	58	30	2	32	5	0.086	2	0	0	28	19	0	8	0	0	0	0	0	0	0	0	8	0	50.9	34.5	0	14.5	0	17	2	0	1	0	4
277	153909	395.44	8.987	28.744	45.851	28.972	50.159	0.653	1.042	0.658	1.14	0.08	44	27	8	45	28	16	38	6	0.133	4	0	12	17	15	5	6	0	1	0	0	0	0	0	1	12	0	38.6	34.1	11.4	13.6	0	4	11	0	1	0	2
278	4679	383.41	9.351	27.565	42.902	27.688	46.838	0.672	1.046	0.675	1.142	0.086	41	26	5	43	28	17	37	6	0.14	1	0	16	15	16	3	4	0	1	2	0	0	0	0	1	10	2	36.6	39	7.3	9.8	4.9	4	12	0	1	0	3
279	3883	369.4	9.472	26.518	40.76	26.716	44.759	0.68	1.045	0.685	1.148	0.09	39	25	5	41	27	17	36	5	0.122	1	0	16	14	16	3	2	0	1	3	0	0	0	0	1	9	3	35.9	41	7.7	5.1	7.7	4	12	0	1	0	3
280	3324	321.38	7.652	25.654	43.003	26.176	48.235	0.611	1.024	0.623	1.148	0.095	42	23	5	43	24	12	31	9	0.209	2	0	10	19	14	5	4	0	0	0	0	0	0	0	0	9	0	45.2	33.3	11.9	9.5	0	7	7	0	1	0	2
281	5073	410.54	7.202	35.22	57.178	37.006	64.734	0.618	1.003	0.649	1.136	0.078	57	30	3	61	34	13	42	4	0.066	3	0	10	27	23	4	2	0	0	1	0	0	0	0	0	7	1	47.4	40.4	7	3.5	1.8	12	11	0	1	0	5
282	150310	414.54	6.909	36.191	60.218	38.148	67.484	0.603	1.004	0.636	1.125	0.08	60	30	6	65	35	4	39	2	0.031	4	0	0	30	24	0	6	0	0	0	0	0	0	0	0	6	0	50	40	0	10	0	19	5	0	1	0	6
283	5029	359.49	7.815	29.137	46.316	30.881	51.78	0.633	1.007	0.671	1.126	0.09	46	25	3	48	27	17	36	8	0.167	1	0	16	21	18	3	3	0	1	0	0	0	0	0	1	7	0	45.7	39.1	6.5	6.5	0	6	12	0	1	0	3
284	3352	437.17	14.572	24.05	34.069	22.511	35.71	0.802	1.136	0.75	1.19	0.083	30	26	11	31	27	13	35.5	2	0.065	1	1	11	4	12	4	1	0	1	6	2	0	0	0	3	14	8	13.3	40	13.3	3.3	26.7	2	9	1	1	0	2
285	180089	357.41	7.77	29.532	46.76	30.375	51.828	0.642	1.017	0.66	1.127	0.083	46	26	5	47	27	14	36	9	0.191	1	1	12	20	20	1	4	0	0	1	0	0	0	0	0	6	1	43.5	43.5	2.2	8.7	2.2	6	13	1	1	0	2
286	213031	302.22	8.395	22.847	36.356	24.483	40.542	0.635	1.01	0.68	1.126	0.117	36	19	5	37	20	7	24	2	0.054	1	0	6	17	14	1	2	0	0	0	2	0	0	0	2	5	2	47.2	38.9	2.8	5.6	5.6	7	7	0	1	0	2
287	213021	222.7	8.565	17.02	26.265	17.926	29.598	0.655	1.01	0.689	1.138	0.143	26	15	4	26	15	8	21	3	0.115	1	1	6	11	10	4	0	0	0	0	1	0	0	0	1	5	1	42.3	38.5	15.4	0	3.8	3	6	1	1	0	1
288	213016	408.41	8.509	31.32	49.887	31.256	55.005	0.652	1.039	0.651	1.146	0.074	48	29	7	49	30	15	39	8	0.163	3	0	12	19	20	2	4	0	0	3	0	0	0	0	0	9	3	39.6	41.7	4.2	8.3	6.3	5	15	0	1	0	2
289	153941	277.32	7.923	21.885	35.909	22.199	40.196	0.625	1.026	0.634	1.148	0.116	35	20	5	37	22	8	27.5	2	0.054	3	0	5	15	12	5	3	0	0	0	0	0	0	0	0	8	0	42.9	34.3	14.3	8.6	0	5	7	0	1	0	3
290	177863	411.35	8.066	32.363	51.443	34.432	57.123	0.635	1.009	0.675	1.12	0.083	51	27	7	53	29	9	35	5	0.094	3	0	6	24	21	0	4	0	0	0	2	0	0	0	2	6	2	47.1	41.2	0	7.8	3.9	11	10	0	1	0	3
291	176879	300.39	7.152	25.928	42.138	27.228	47.362	0.617	1.003	0.648	1.128	0.1	42	22	4	43	23	13	30	6	0.14	1	0	12	20	17	2	3	0	0	0	0	0	0	0	0	5	0	47.6	40.5	4.8	7.1	0	4	13	0	1	0	2
292	213012	207.02	12.939	12.181	17.273	12.159	18.134	0.761	1.08	0.76	1.133	0.182	16	12	5	16	12	7	16	1	0.062	1	0	6	4	6	2	2	0	0	0	2	0	0	0	2	6	2	25	37.5	12.5	12.5	12.5	0	6	0	1	0	1
293	153974	359.45	7.336	30.539	49.385	31.927	55.579	0.623	1.008	0.652	1.134	0.086	49	26	6	51	28	13	35	5	0.098	1	0	12	23	21	1	2	0	0	2	0	0	0	0	0	5	2	46.9	42.9	2	4.1	4.1	8	13	0	1	0	3
294	5090	314.38	8.733	24.734	36.571	25.796	39.664	0.687	1.016	0.717	1.102	0.104	36	22	4	38	24	16	34	3	0.079	4	0	12	14	17	0	4	0	1	0	0	0	0	0	1	5	0	38.9	47.2	0	11.1	0	2	15	0	1	0	3
295	150311	409.46	8.029	33.727	51.829	34.62	57.373	0.661	1.016	0.679	1.125	0.076	51	30	5	54	33	19	43	6	0.111	1	0	18	21	24	1	3	0	0	2	0	0	0	0	0	6	2	41.2	47.1	2	5.9	3.9	5	19	0	1	0	4
296	197701	202.25	7.223	15.864	28.807	16.193	32.697	0.567	1.029	0.578	1.168	0.154	28	14	3	28	14	3	17	5	0.179	3	0	0	14	7	4	3	0	0	0	0	0	0	0	0	7	0	50	25	14.3	10.7	0	6	1	0	1	0	1
297	213013	343.22	9.806	25.573	35.48	26.75	38.585	0.731	1.014	0.764	1.102	0.099	35	23	3	37	25	19	35	3	0.081	1	0	18	12	18	2	1	0	0	0	2	0	0	0	2	5	2	34.3	51.4	5.7	2.9	5.7	0	18	0	1	0	3
298	213039	547.74	7.303	45.21	75.694	47.79	84.939	0.603	1.009	0.637	1.133	0.058	75	38	7	78	41	15	50	12	0.154	3	0	12	37	27	3	7	0	1	0	0	0	0	0	1	11	0	49.3	36	4	9.3	0	14	13	0	1	0	4
299	216210	471.57	7.859	39.035	60.647	40.256	67.853	0.651	1.011	0.671	1.131	0.064	60	35	6	63	38	25	52	9	0.143	3	0	22	25	25	7	3	0	0	0	0	0	0	0	0	10	0	41.7	41.7	11.7	5	0	4	21	0	1	0	4
300	210326	400.57	6.567	35.804	60.767	38.25	69.062	0.587	0.996	0.627	1.132	0.076	61	29	8	63	31	9	37	6	0.095	3	0	6	32	23	2	4	0	0	0	0	0	0	0	0	6	0	52.5	37.7	3.3	6.6	0	13	10	0	1	0	3
301	216239	464.86	9.685	33.422	50.32	33.148	54.906	0.696	1.048	0.691	1.144	0.069	48	32	7	50	34	20	45	5	0.1	2	0	18	16	21	4	3	0	0	3	1	0	0	0	1	11	4	33.3	43.8	8.3	6.3	8.3	2	19	0	1	0	3
[truncated: 5,000 more columns]

## Sheet: orange
No.	PubChem CID	MW	AMW	Sv	Se	Sp	Si	Mv	Me	Mp	Mi	GD	nAT	nSK	nTA	nBT	nBO	nBM	SCBO	RBN	RBF	nDB	nTB	nAB	nH	nC	nN	nO	nP	nS	nF	nCL	nBR	nI	nB	nHM	nHet	nX	H%	C%	N%	O%	X%	nCsp3	nCsp2	nCsp	nStructures	totalcharge	nCIC
1	169371	440.47	8.471	33.906	53.753	33.887	59.525	0.652	1.034	0.652	1.145	0.069	52	32	7	54	34	20	45.5	9	0.167	3	0	17	20	19	8	5	0	0	0	0	0	0	0	0	13	0	38.5	36.5	15.4	9.6	0	4	15	0	1	0	3
2	6037	441.45	8.656	33.599	52.978	33.335	58.236	0.659	1.039	0.654	1.142	0.069	51	32	7	53	34	17	45	9	0.17	5	0	12	19	19	7	6	0	0	0	0	0	0	0	0	13	0	37.3	37.3	13.7	11.8	0	4	15	0	1	0	3
3	6688	240.22	9.239	18.966	26.844	18.864	28.498	0.729	1.032	0.726	1.096	0.131	26	18	4	28	20	14	28	0	0	2	0	12	8	14	0	4	0	0	0	0	0	0	0	0	4	0	30.8	53.8	0	15.4	0	0	14	0	1	0	3
4	6759	376.41	8.009	29.589	48.44	29.841	53.571	0.63	1.031	0.635	1.14	0.083	47	27	8	49	29	10	36	5	0.102	4	0	6	20	17	4	6	0	0	0	0	0	0	0	0	10	0	42.6	36.2	8.5	12.8	0	7	10	0	1	0	3
5	6763	208.22	8.676	17.537	24.189	17.955	26.08	0.731	1.008	0.748	1.087	0.15	24	16	2	26	18	14	26	0	0	2	0	12	8	14	0	2	0	0	0	0	0	0	0	0	2	0	33.3	58.3	0	8.3	0	0	14	0	1	0	3
6	6931	207.12	11.507	12.896	20.273	11.466	21.391	0.716	1.126	0.637	1.188	0.154	18	14	6	18	14	8	19	1	0.056	2	0	6	4	7	1	3	0	0	3	0	0	0	0	0	7	3	22.2	38.9	5.6	16.7	16.7	1	6	0	1	0	1
7	6946	138.14	8.634	10.526	16.625	10.443	18.246	0.658	1.039	0.653	1.14	0.222	16	10	3	16	10	8	15	1	0.062	2	0	6	6	6	2	2	0	0	0	0	0	0	0	0	4	0	37.5	37.5	12.5	12.5	0	0	6	0	1	0	1
8	6979	172.58	10.786	11.354	16.949	11.301	18.19	0.71	1.059	0.706	1.137	0.2	16	11	4	16	11	8	16	1	0.062	2	0	6	5	6	2	2	0	0	0	1	0	0	0	1	5	1	31.3	37.5	12.5	12.5	6.3	0	6	0	1	0	1
9	7447	168.17	8.408	12.768	20.836	12.659	22.87	0.638	1.042	0.633	1.144	0.182	20	12	4	20	12	8	17	2	0.1	2	0	6	8	7	2	3	0	0	0	0	0	0	0	0	5	0	40	35	10	15	0	1	6	0	1	0	1
10	2272	182.24	7.593	16.15	23.738	17.057	26.657	0.673	0.989	0.711	1.111	0.165	24	14	0	25	15	13	22	2	0.08	1	0	12	10	12	2	0	0	0	0	0	0	0	0	0	2	0	41.7	50	8.3	0	0	0	12	0	1	0	2
11	8512	224.22	8.969	18.252	25.516	18.409	27.289	0.73	1.021	0.736	1.092	0.14	25	17	3	27	19	14	27	0	0	2	0	12	8	14	0	3	0	0	0	0	0	0	0	0	3	0	32	56	0	12	0	0	14	0	1	0	3
12	3220	270.25	9.008	21.208	31.055	21.08	33.123	0.707	1.035	0.703	1.104	0.116	30	20	6	32	22	14	30	0	0	2	0	12	10	15	0	5	0	0	0	0	0	0	0	0	5	0	33.3	50	0	16.7	0	1	14	0	1	0	3
13	10667	158.16	8.787	13.01	18.305	13.193	19.664	0.723	1.017	0.733	1.092	0.197	18	12	2	19	13	9	19	0	0	3	0	6	6	10	0	2	0	0	0	0	0	0	0	0	2	0	33.3	55.6	0	11.1	0	0	10	0	1	0	2
14	12076	182.15	9.587	12.956	20.28	12.352	21.665	0.682	1.067	0.65	1.14	0.167	19	13	5	19	13	9	19	2	0.105	3	0	6	6	7	2	4	0	0	0	0	0	0	0	0	6	0	31.6	36.8	10.5	21.1	0	0	7	0	1	0	1
15	2319	335.32	8.598	24.288	41.222	23.739	45.673	0.623	1.057	0.609	1.171	0.091	39	23	9	39	23	10	30	7	0.179	4	0	6	16	13	3	4	0	0	3	0	0	0	0	0	10	3	41	33.3	7.7	10.3	7.7	7	6	0	1	0	1
16	16638	128.19	6.104	11.59	20.956	12.477	23.91	0.552	0.998	0.594	1.139	0.222	21	9	4	20	8	2	10	4	0.2	2	0	0	12	7	0	2	0	0	0	0	0	0	0	0	2	0	57.1	33.3	0	9.5	0	4	3	0	1	0	0
17	3634	356.53	7.276	30.454	48.654	32.944	54.903	0.622	0.993	0.672	1.12	0.09	49	25	4	51	27	13	34	7	0.137	1	0	12	24	20	2	2	0	1	0	0	0	0	0	1	5	0	49	40.8	4.1	4.1	0	7	13	0	1	0	3
18	20848	345.42	8.224	25.755	43.414	26.483	47.993	0.613	1.034	0.631	1.143	0.091	42	23	9	42	23	12	32	8	0.19	6	0	6	19	13	3	6	0	1	0	0	0	0	0	1	10	0	45.2	31	7.1	14.3	0	7	6	0	1	0	1
19	21208	153.16	8.509	11.547	18.727	11.449	20.744	0.642	1.04	0.636	1.152	0.2	18	11	4	18	11	8	16	1	0.056	2	0	6	7	6	3	2	0	0	0	0	0	0	0	0	5	0	38.9	33.3	16.7	11.1	0	0	6	0	1	0	1
20	26423	320	13.333	19.46	25.033	20.489	26.433	0.811	1.043	0.854	1.101	0.124	24	18	4	25	19	13	26	2	0.08	1	0	12	6	12	2	0	0	0	0	4	0	0	0	4	6	4	25	50	8.3	0	16.7	0	12	0	1	0	2
21	29393	346.41	8.449	25.249	42.633	25.727	47.076	0.616	1.04	0.627	1.148	0.091	41	23	9	41	23	12	32	8	0.195	6	0	6	18	12	4	6	0	1	0	0	0	0	0	1	11	0	43.9	29.3	9.8	14.6	0	6	6	0	1	0	1
22	33500	347.33	8.683	25.288	42.222	24.739	46.673	0.632	1.056	0.618	1.167	0.091	40	24	8	41	25	10	32	7	0.171	4	0	6	16	14	3	4	0	0	3	0	0	0	0	0	10	3	40	35	7.5	10	7.5	8	6	0	1	0	2
23	36392	355.73	9.881	23.588	38.662	22.835	42.202	0.655	1.074	0.634	1.172	0.091	36	23	9	36	23	10	30	6	0.167	4	0	6	13	12	3	4	0	0	3	1	0	0	0	1	11	4	36.1	33.3	8.3	11.1	11.1	6	6	0	1	0	1
24	36565	295.38	7.033	24.665	42.567	25.688	48.069	0.587	1.014	0.612	1.145	0.1	42	21	9	42	21	10	28	6	0.143	4	0	6	21	14	3	4	0	0	0	0	0	0	0	0	7	0	50	33.3	7.1	9.5	0	8	6	0	1	0	1
25	36606	309.41	6.876	26.191	45.451	27.449	51.484	0.582	1.01	0.61	1.144	0.095	45	22	8	45	22	10	29	8	0.178	4	0	6	23	15	3	4	0	0	0	0	0	0	0	0	7	0	51.1	33.3	6.7	8.9	0	9	6	0	1	0	1
26	38479	281.35	7.214	23.138	39.683	23.926	44.654	0.593	1.018	0.613	1.145	0.105	39	20	8	39	20	10	27	6	0.154	4	0	6	19	13	3	4	0	0	0	0	0	0	0	0	7	0	48.7	33.3	7.7	10.3	0	7	6	0	1	0	1
27	39327	361.72	10.335	24.546	37.458	23.824	40.205	0.701	1.07	0.681	1.149	0.091	35	24	7	36	25	14	33	5	0.139	2	0	12	11	15	1	4	0	0	3	1	0	0	0	1	9	4	31.4	42.9	2.9	11.4	11.4	3	12	0	1	0	2
28	44374	297.32	8.745	25.085	34.174	25.722	36.993	0.738	1.005	0.757	1.088	0.107	34	23	2	38	27	26	41	1	0.026	2	0	24	11	20	1	2	0	0	0	0	0	0	0	0	3	0	32.4	58.8	2.9	5.9	0	0	20	0	1	0	5
29	50958	297.32	8.745	25.085	34.174	25.722	36.993	0.738	1.005	0.757	1.088	0.107	34	23	2	38	27	26	41	1	0.026	2	0	24	11	20	1	2	0	0	0	0	0	0	0	0	3	0	32.4	58.8	2.9	5.9	0	0	20	0	1	0	5
30	50961	297.32	8.745	25.085	34.174	25.722	36.993	0.738	1.005	0.757	1.088	0.107	34	23	2	38	27	26	41	1	0.026	2	0	24	11	20	1	2	0	0	0	0	0	0	0	0	3	0	32.4	58.8	2.9	5.9	0	0	20	0	1	0	5
31	86222	412.22	10.305	27.228	42.542	27	46.352	0.681	1.064	0.675	1.159	0.083	40	26	9	41	27	9	33	6	0.146	3	0	6	14	15	3	3	0	0	3	2	0	0	0	2	11	5	35	37.5	7.5	7.5	12.5	6	9	0	1	0	2
[truncated: 5,000 more columns]

## Sheet: red
No.	PubChem CID	MW	AMW	Sv	Se	Sp	Si	Mv	Me	Mp	Mi	GD	nAT	nSK	nTA	nBT	nBO	nBM	SCBO	RBN	RBF	nDB	nTB	nAB	nH	nC	nN	nO	nP	nS	nF	nCL	nBR	nI	nB	nHM	nHet	nX	H%	C%	N%	O%	X%	nCsp3	nCsp2	nCsp	nStructures	totalcharge	nCIC
1	6681	381.02	14.655	20.609	26.749	21.665	28.261	0.793	1.029	0.833	1.087	0.123	26	19	5	28	21	14	29	0	0	2	0	12	7	14	1	2	0	0	0	0	2	0	0	2	5	2	26.9	53.8	3.8	7.7	7.7	0	14	0	1	0	3
2	6824	247.32	7.729	21.698	31.723	22.824	35.571	0.678	0.991	0.713	1.112	0.123	32	19	1	34	21	18	30.5	2	0.059	1	0	17	13	16	3	0	0	0	0	0	0	0	0	0	3	0	40.6	50	9.4	0	0	0	16	0	1	0	3
3	7472	136.22	6.192	12.677	21.622	13.818	25.073	0.576	0.983	0.628	1.14	0.222	22	10	3	22	10	6	13	1	0.045	0	0	6	12	8	2	0	0	0	0	0	0	0	0	0	2	0	54.5	36.4	9.1	0	0	2	6	0	1	0	1
4	2950	240.22	9.239	18.966	26.844	18.864	28.498	0.729	1.032	0.726	1.096	0.131	26	18	4	28	20	14	28	0	0	2	0	12	8	14	0	4	0	0	0	0	0	0	0	0	4	0	30.8	53.8	0	15.4	0	0	14	0	1	0	3
5	8341	223.24	8.586	18.558	26.291	18.96	28.578	0.714	1.011	0.729	1.099	0.14	26	17	3	28	19	14	27	0	0	2	0	12	9	14	1	2	0	0	0	0	0	0	0	0	3	0	34.6	53.8	3.8	7.7	0	0	14	0	1	0	3
6	8578	261.35	7.467	23.225	34.607	24.586	38.986	0.664	0.989	0.702	1.114	0.116	35	20	2	37	22	18	31.5	2	0.054	1	0	17	15	17	3	0	0	0	0	0	0	0	0	0	3	0	42.9	48.6	8.6	0	0	1	16	0	1	0	3
7	10040	114.98	28.745	4.369	4.607	5.125	4.223	1.092	1.152	1.281	1.056	0.5	4	4	3	3	3	1	4	0	0	1	0	0	0	1	0	0	0	1	0	2	0	0	0	3	3	2	0	25	0	0	50	0	1	0	1	0	0
8	10149	290.29	8.294	22.976	36.149	23.057	39.163	0.656	1.033	0.659	1.119	0.105	35	21	8	36	22	10	29	3	0.083	4	0	6	14	15	0	6	0	0	0	0	0	0	0	0	6	0	40	42.9	0	17.1	0	4	11	0	1	0	2
9	164676	294.37	7.359	25.886	39.934	27.216	44.365	0.647	0.998	0.68	1.109	0.108	40	22	5	43	25	13	32.5	0	0	2	0	11	18	19	0	3	0	0	0	0	0	0	0	0	3	0	45	47.5	0	7.5	0	7	12	0	1	0	4
10	14950	492.42	8.953	36.56	58.091	35.522	61.874	0.665	1.056	0.646	1.125	0.064	55	35	13	58	38	15	47	3	0.052	3	0	12	20	22	0	13	0	0	0	0	0	0	0	0	13	0	36.4	40	0	23.6	0	7	15	0	1	0	4
11	16850	332.32	8.982	26.735	37.938	26.841	40.538	0.723	1.025	0.725	1.096	0.097	37	25	3	41	29	19	39	0	0	1	0	18	12	20	0	5	0	0	0	0	0	0	0	0	5	0	32.4	54.1	0	13.5	0	1	19	0	1	0	5
12	253278	349.38	7.94	27.567	45.338	27.835	50.073	0.627	1.03	0.633	1.138	0.093	44	25	7	47	28	5	33	5	0.106	5	0	0	19	16	3	6	0	0	0	0	0	0	0	0	9	0	43.2	36.4	6.8	13.6	0	9	7	0	1	0	4
13	22526	382.57	6.712	35.649	55.85	38.535	63.685	0.625	0.98	0.676	1.117	0.079	57	29	5	60	32	23	44	4	0.067	1	0	22	28	26	3	0	0	0	0	0	0	0	0	0	3	0	49.1	45.6	5.3	0	0	5	21	0	1	1	4
14	25353	102.97	34.323	3.369	3.607	4.125	3.223	1.123	1.202	1.375	1.074	0.667	3	3	2	2	2	0	2	0	0	0	0	0	0	0	0	0	0	1	0	2	0	0	0	3	3	2	0	0	0	0	66.7	0	0	0	1	0	0
15	30323	527.57	7.874	42.545	68.745	43.21	75.405	0.635	1.026	0.645	1.125	0.06	67	38	11	71	42	15	51	4	0.056	3	0	12	29	27	1	10	0	0	0	0	0	0	0	0	11	0	43.3	40.3	1.5	14.9	0	12	15	0	1	0	5
16	31703	543.57	7.994	43.259	70.073	43.665	76.614	0.636	1.03	0.642	1.127	0.058	68	39	11	72	43	15	52	5	0.069	3	0	12	29	27	1	11	0	0	0	0	0	0	0	0	12	0	42.6	39.7	1.5	16.2	0	12	15	0	1	0	5
[truncated: 5,000 more columns]

## Sheet: purple
No.	PubChem CID	MW	AMW	Sv	Se	Sp	Si	Mv	Me	Mp	Mi	GD	nAT	nSK	nTA	nBT	nBO	nBM	SCBO	RBN	RBF	nDB	nTB	nAB	nH	nC	nN	nO	nP	nS	nF	nCL	nBR	nI	nB	nHM	nHet	nX	H%	C%	N%	O%	X%	nCsp3	nCsp2	nCsp	nStructures	totalcharge	nCIC
1	21223	792.922	9.114	62.228	86.923	87.046	95.197	0.715	0.999	1.001	1.094	0.04	87	53	11	89	55	34	77	12	0.135	10	0	24	34	37	2	9	0	3	0	0	0	0	0	5	16	0	39.1	42.5	2.3	10.3	0	6	31	0	3	0	5
2	24401	118.94	23.788	na	6.109	7.159	5.498	na	1.222	1.432	1.1	0.4	5	5	4	4	4	3	7	0	0	3	0	0	0	0	0	4	0	0	0	0	0	0	0	1	5	0	0	0	0	80	0	0	0	0	1	-1	0
3	24425	118.02	16.86	na	7.796	9.17	7.854	na	1.114	1.31	1.122	0.4	7	5	4	6	4	2	6	0	0	2	0	0	2	0	0	4	0	0	0	0	0	0	0	1	5	0	28.6	0	0	57.1	0	0	0	0	1	0	0
4	24959	277.958	25.269	na	12.564	27.272	11.539	na	1.142	2.479	1.049	0.145	11	11	8	8	8	6	14	0	0	6	0	0	0	0	0	8	0	0	0	0	0	0	0	3	11	0	0	0	0	72.7	0	0	0	0	3	0	0
5	31896	303.27	27.57	na	13.029	18.352	11.83	na	1.184	1.668	1.075	0.145	11	11	8	8	8	6	14	0	0	6	0	0	0	0	0	8	0	0	0	0	0	0	0	3	11	0	0	0	0	72.7	0	0	0	0	3	0	0
6	516875	158.038	26.34	na	6.273	31.818	5.883	na	1.045	5.303	0.981	0.267	6	6	4	4	4	3	7	0	0	3	0	0	0	0	0	4	0	0	0	0	0	0	0	2	6	0	0	0	0	66.7	0	0	0	0	2	0	0
7	23673458	141.931	23.655	na	6.313	20.568	5.954	na	1.052	3.428	0.992	0.267	6	6	4	4	4	3	7	0	0	3	0	0	0	0	0	4	0	0	0	0	0	0	0	2	6	0	0	0	0	66.7	0	0	0	0	2	0	0
8	807	253.8	126.9	3.16	2.022	6.08	1.856	1.58	1.011	3.04	0.928	1	2	2	2	1	1	0	1	0	0	0	0	0	0	0	0	0	0	0	0	0	0	2	0	2	2	2	0	0	0	0	100	0	0	0	1	0	0
9	8594	291.32	8.323	24.327	35.385	24.938	38.618	0.695	1.011	0.713	1.103	0.104	35	22	3	37	24	19	34.5	3	0.081	2	0	17	13	18	1	3	0	0	0	0	0	0	0	0	4	0	37.1	51.4	2.9	8.6	0	0	18	0	1	0	3
10	19973	349.38	7.94	27.567	45.338	27.835	50.073	0.627	1.03	0.633	1.138	0.093	44	25	8	47	28	5	33	4	0.085	5	0	0	19	16	3	6	0	0	0	0	0	0	0	0	9	0	43.2	36.4	6.8	13.6	0	9	7	0	1	0	4
11	31416	418.52	7.75	36.74	53.694	38.534	59.567	0.68	0.994	0.714	1.103	0.073	54	32	4	58	36	26	50	4	0.069	2	0	24	22	28	2	2	0	0	0	0	0	0	0	0	4	0	40.7	51.9	3.7	3.7	0	2	26	0	1	0	5
[truncated: 5,000 more columns]

## Sheet: green
No.	PubChem CID	MW	AMW	Sv	Se	Sp	Si	Mv	Me	Mp	Mi	GD	nAT	nSK	nTA	nBT	nBO	nBM	SCBO	RBN	RBF	nDB	nTB	nAB	nH	nC	nN	nO	nP	nS	nF	nCL	nBR	nI	nB	nHM	nHet	nX	H%	C%	N%	O%	X%	nCsp3	nCsp2	nCsp	nStructures	totalcharge	nCIC
1	14787	106.06	10.606	na	10.236	10.239	11.475	na	1.024	1.024	1.147	0	10	4	0	6	0	0	0	0	0	0	0	0	6	0	0	3	0	0	0	0	0	0	0	1	4	0	60	0	0	30	0	0	0	0	4	0	0
2	14805	74.69	37.345	1.596	2.033	4.318	1.888	0.798	1.016	2.159	0.944	1	2	2	2	1	1	1	2	0	0	1	0	0	0	0	0	1	0	0	0	0	0	0	0	1	2	0	0	0	0	50	0	0	0	0	1	0	0
3	14940	70.94	35.47	na	2.127	5.795	1.87	na	1.064	2.898	0.935	1	2	2	2	1	1	1	2	0	0	1	0	0	0	0	0	1	0	0	0	0	0	0	0	1	2	0	0	0	0	50	0	0	0	0	1	0	0
4	16887	808.922	9.192	62.943	88.251	87.5	96.407	0.715	1.003	0.994	1.096	0.039	88	54	12	90	56	34	78	12	0.133	10	0	24	34	37	2	10	0	3	0	0	0	0	0	5	17	0	38.6	42	2.3	11.4	0	6	31	0	3	0	5
5	24552	112.85	28.212	na	5.164	5.727	5.344	na	1.291	1.432	1.336	0.5	4	4	3	3	3	0	3	0	0	0	0	0	0	0	0	0	0	0	3	0	0	0	0	1	4	3	0	0	0	0	75	0	0	0	1	0	0
6	24610	218.73	72.91	na	3.273	7.727	2.798	na	1.091	2.576	0.933	0.667	3	3	2	2	2	0	2	0	0	0	0	0	0	0	0	0	0	0	0	0	2	0	0	3	3	2	0	0	0	0	66.7	0	0	0	1	0	0
7	24938	445.39	34.261	na	15.069	22.852	13.524	na	1.159	1.758	1.04	0.103	13	13	8	8	8	2	10	0	0	2	0	0	0	0	0	8	0	0	0	0	0	0	0	5	13	0	0	0	0	61.5	0	0	0	0	5	0	0
8	25503	221.13	22.113	6.217	10.96	10.966	10.835	0.622	1.096	1.097	1.083	0.107	10	8	3	5	3	1	4	0	0	1	0	0	2	1	0	5	0	0	0	0	0	0	0	2	7	0	20	10	0	50	0	0	1	0	5	0	0
9	26188	240.007	21.819	na	13.168	15.227	12.122	na	1.197	1.384	1.102	0.145	11	11	8	8	8	4	12	0	0	4	0	0	0	0	0	8	0	2	0	0	0	0	0	3	11	0	0	0	0	72.7	0	0	0	0	3	0	0
10	26932	1127.15	19.775	56.077	62.248	60.284	61.437	0.984	1.092	1.058	1.078	0.04	57	57	16	64	64	48	88	0	0	0	0	48	0	32	8	0	0	0	0	16	0	0	0	17	25	16	0	56.1	14	0	28.1	0	32	0	2	0	9
11	62662	278.06	10.299	na	29.662	16.75	31.832	na	1.099	0.62	1.179	0.051	27	13	4	18	4	2	6	0	0	2	0	0	14	0	0	11	0	1	0	0	0	0	0	2	13	0	51.9	0	0	40.7	0	0	0	0	9	0	0
12	3468	372.58	6.424	35.176	56.734	38.296	65.1	0.606	0.978	0.66	1.122	0.079	58	28	6	60	30	16	40	4	0.067	4	0	12	30	25	3	0	0	0	0	0	0	0	0	0	3	0	51.7	43.1	5.2	0	0	6	19	0	1	1	3
13	4139	284.44	7.485	24.202	37.509	26.375	42.529	0.637	0.987	0.694	1.119	0.116	38	20	4	40	22	10	29	1	0.025	4	0	6	18	16	3	0	0	1	0	0	0	0	0	1	4	0	47.4	42.1	7.9	0	0	4	12	0	1	1	3
14	8749	150.2	7.152	12.865	21.065	13.512	23.867	0.613	1.003	0.643	1.137	0.2	21	11	3	21	11	7	15	2	0.095	1	0	6	10	8	2	1	0	0	0	0	0	0	0	0	3	0	47.6	38.1	9.5	4.8	0	2	6	0	1	0	1
15	176	60.06	7.507	4.483	8.422	4.432	9.249	0.56	1.053	0.554	1.156	0.5	8	4	3	7	3	1	4	0	0	1	0	0	4	2	0	2	0	0	0	0	0	0	0	0	2	0	50	25	0	25	0	1	1	0	1	0	0
16	10579	391.62	7.832	32.948	49.134	36.301	55.196	0.659	0.983	0.726	1.104	0.085	50	27	2	53	30	19	41	5	0.094	3	0	16	23	23	2	0	0	2	0	0	0	0	0	2	4	0	46	46	4	0	0	4	19	0	1	1	4
17	3468	372.58	6.424	35.176	56.734	38.296	65.1	0.606	0.978	0.66	1.122	0.079	58	28	6	60	30	16	40	4	0.067	4	0	12	30	25	3	0	0	0	0	0	0	0	0	0	3	0	51.7	43.1	5.2	0	0	6	19	0	1	1	3
18	11295	329.5	6.59	31.101	48.865	33.768	55.771	0.622	0.977	0.675	1.115	0.09	50	25	4	52	27	16	37	3	0.058	4	0	12	25	23	2	0	0	0	0	0	0	0	0	0	2	0	50	46	4	0	0	4	19	0	1	1	3
19	12448	301.42	7.177	27.279	41.374	29.108	46.816	0.649	0.985	0.693	1.115	0.099	42	23	4	44	25	16	35	2	0.045	4	0	12	19	20	3	0	0	0	0	0	0	0	0	0	3	0	45.2	47.6	7.1	0	0	1	19	0	1	0	3
20	12450	385.62	6.22	37.208	60.399	40.813	69.432	0.6	0.974	0.658	1.12	0.076	62	29	4	64	31	16	41	7	0.109	4	0	12	33	27	2	0	0	0	0	0	0	0	0	0	2	0	53.2	43.5	3.2	0	0	8	19	0	1	1	3
21	767	62.03	10.338	3.671	6.865	3.125	7.043	0.612	1.144	0.521	1.174	0.5	6	4	3	5	3	1	4	0	0	1	0	0	2	1	0	3	0	0	0	0	0	0	0	0	3	0	33.3	16.7	0	50	0	0	1	0	1	0	0
22	20804	669.9	7.975	54.925	84.283	58.358	93.359	0.654	1.003	0.695	1.111	0.047	84	47	8	88	51	32	71	11	0.125	8	0	24	37	37	2	6	0	2	0	0	0	0	0	2	10	0	44	44	2.4	7.1	0	6	31	0	1	1	5
23	24526	70.9	35.45	2.182	2.531	2.477	2.303	1.091	1.266	1.239	1.152	1	2	2	2	1	1	0	1	0	0	0	0	0	0	0	0	0	0	0	0	2	0	0	0	2	2	2	0	0	0	0	100	0	0	0	1	0	0
24	4139	284.44	7.485	24.202	37.509	26.375	42.529	0.637	0.987	0.694	1.119	0.116	38	20	4	40	22	10	29	1	0.025	4	0	6	18	16	3	0	0	1	0	0	0	0	0	1	4	0	47.4	42.1	7.9	0	0	4	12	0	1	1	3
[truncated: 5,000 more columns]

## Sheet: blue
No.	PubChem CID	MW	AMW	Sv	Se	Sp	Si	Mv	Me	Mp	Mi	GD	nAT	nSK	nTA	nBT	nBO	nBM	SCBO	RBN	RBF	nDB	nTB	nAB	nH	nC	nN	nO	nP	nS	nF	nCL	nBR	nI	nB	nHM	nHet	nX	H%	C%	N%	O%	X%	nCsp3	nCsp2	nCsp	nStructures	totalcharge	nCIC
1	23937	190.23	190.23	na	na	4.83	0.749	na	na	4.83	0.749	0	1	1	0	0	0	0	0	0	0	0	0	0	0	0	0	0	0	0	0	0	0	0	0	1	1	0	0	0	0	0	0	0	0	0	1	0	0
2	24463	249.72	11.891	10.813	23.16	13.011	24.567	0.515	1.103	0.62	1.17	0.073	21	11	4	14	4	2	6	0	0	2	0	0	10	0	0	9	0	1	0	0	0	0	0	2	11	0	47.6	0	0	42.9	0	0	0	0	7	0	0
3	30154	99.59	14.227	3.041	7.142	5.898	7.935	0.434	1.02	0.843	1.134	0	7	3	0	4	0	0	0	0	0	0	0	0	4	0	0	2	0	0	0	0	0	0	0	1	3	0	57.1	0	0	28.6	0	0	0	0	3	0	0
4	6690	442.44	9.217	36.063	48.814	36.398	52.325	0.751	1.017	0.758	1.09	0.071	48	34	4	54	40	28	56	0	0	4	0	24	14	28	2	4	0	0	0	0	0	0	0	0	6	0	29.2	58.3	4.2	8.3	0	0	28	0	1	0	7
5	8697	144.24	5.548	13.644	25.723	15	29.74	0.525	0.989	0.577	1.144	0.2	26	10	4	25	9	1	10	5	0.2	1	0	0	16	8	0	2	0	0	0	0	0	0	0	0	2	0	61.5	30.8	0	7.7	0	7	1	0	1	0	0
6	10690	196.18	7.847	14.164	26.593	13.75	28.957	0.567	1.064	0.55	1.158	0.154	25	13	7	24	12	1	13	5	0.208	1	0	0	12	6	0	7	0	0	0	0	0	0	0	0	7	0	48	24	0	28	0	5	1	0	1	0	0
7	17734	255.31	7.295	20.611	35.8	21.165	40.239	0.589	1.023	0.605	1.15	0.118	35	18	5	35	18	8	23	7	0.2	2	0	6	17	11	3	4	0	0	0	0	0	0	0	0	7	0	48.6	31.4	8.6	11.4	0	5	6	0	1	0	1
8	36383	285.34	7.316	22.853	40.011	23.381	44.863	0.586	1.026	0.6	1.15	0.105	39	20	5	39	20	8	25	9	0.231	2	0	6	19	12	3	5	0	0	0	0	0	0	0	0	8	0	48.7	30.8	7.7	12.8	0	6	6	0	1	0	1
9	284	46.03	9.206	2.956	5.538	2.67	5.834	0.591	1.108	0.534	1.167	0.667	5	3	2	4	2	1	3	0	0	1	0	0	2	1	0	2	0	0	0	0	0	0	0	0	2	0	40	20	0	40	0	0	1	0	1	0	0
[truncated: 5,000 more columns]

## Sheet: brown 
No.	PubChem CID	MW	AMW	Sv	Se	Sp	Si	Mv	Me	Mp	Mi	GD	nAT	nSK	nTA	nBT	nBO	nBM	SCBO	RBN	RBF	nDB	nTB	nAB	nH	nC	nN	nO	nP	nS	nF	nCL	nBR	nI	nB	nHM	nHet	nX	H%	C%	N%	O%	X%	nCsp3	nCsp2	nCsp	nStructures	totalcharge	nCIC
1	5816	183.23	7.047	15.327	26.385	15.938	29.618	0.589	1.015	0.613	1.139	0.167	26	13	4	26	13	6	16	3	0.115	0	0	6	13	9	1	3	0	0	0	0	0	0	0	0	4	0	50	34.6	3.8	11.5	0	3	6	0	1	0	1
2	3372	437.58	7.814	34.964	56.734	36.83	64.041	0.624	1.013	0.658	1.144	0.076	56	30	4	59	33	12	39	6	0.102	0	0	12	26	22	3	1	0	1	3	0	0	0	0	1	8	3	46.4	39.3	5.4	1.8	5.4	10	12	0	1	0	4
3	5340	255.35	10.214	17.448	25.764	18.506	27.999	0.698	1.031	0.74	1.12	0.142	25	16	3	26	17	13	24.5	3	0.115	2	0	11	9	9	3	2	0	2	0	0	0	0	0	2	7	0	36	36	12	8	0	0	9	0	1	0	2
4	6881	253.32	7.451	22.139	33.942	23.245	37.823	0.651	0.998	0.684	1.112	0.117	34	19	2	35	20	14	28	5	0.143	2	0	12	15	16	1	2	0	0	0	0	0	0	0	0	3	0	44.1	47.1	2.9	5.9	0	1	15	0	1	0	2
5	7047	129.17	7.598	11.602	16.753	12.29	18.744	0.682	0.985	0.723	1.103	0.244	17	10	0	18	11	11	16.5	0	0	0	0	11	7	9	1	0	0	0	0	0	0	0	0	0	1	0	41.2	52.9	5.9	0	0	0	9	0	1	0	2
6	7262	162.02	11.573	10.257	14.4	11.006	15.632	0.733	1.029	0.786	1.117	0.25	14	9	3	14	9	6	12	0	0	0	0	6	5	6	1	0	0	0	0	2	0	0	0	2	3	2	35.7	42.9	7.1	0	14.3	0	6	0	1	0	1
7	8292	308.39	8.811	21.898	35.389	24.648	39.138	0.626	1.011	0.704	1.118	0.118	35	18	5	35	18	8	23	7	0.2	2	0	6	17	11	0	4	1	2	0	0	0	0	0	3	7	0	48.6	31.4	0	11.4	0	5	6	0	1	0	1
8	3224	406.92	16.277	20.457	27.302	21.727	27.703	0.818	1.092	0.869	1.108	0.123	25	19	7	27	21	2	23	0	0	2	0	0	6	9	0	3	0	1	0	6	0	0	0	7	10	6	24	36	0	12	24	7	2	0	1	0	3
9	28700	270.25	8.445	19.32	32.105	21.676	36.252	0.604	1.003	0.677	1.133	0.133	32	15	7	31	14	2	16	5	0.161	2	0	0	17	10	1	1	0	1	0	2	0	0	0	3	5	2	53.1	31.3	3.1	3.1	6.3	7	3	0	1	0	0
10	18087	192.05	10.669	12.498	18.611	13.222	20.256	0.694	1.034	0.735	1.125	0.2	18	11	5	18	11	3	14	0	0	3	0	0	7	7	1	1	0	0	0	2	0	0	0	2	4	2	38.9	38.9	5.6	5.6	11.1	2	5	0	1	0	1
11	18771	296.34	12.347	20.373	24.895	20.977	25.671	0.849	1.037	0.874	1.07	0.116	24	20	4	26	22	12	33	0	0	4	2	6	4	14	2	2	0	2	0	0	0	0	0	2	6	0	16.7	58.3	8.3	8.3	0	0	12	2	1	0	3
12	61634	126.17	6.641	11.064	19.073	11.716	21.495	0.582	1.004	0.617	1.131	0.25	19	9	4	19	9	2	11	0	0	2	0	0	10	7	0	2	0	0	0	0	0	0	0	0	2	0	52.6	36.8	0	10.5	0	5	2	0	1	0	1
13	30859	361.27	10.626	22.839	34.709	25.909	37.817	0.672	1.021	0.762	1.112	0.111	34	19	6	34	19	7	23	7	0.206	1	0	6	15	11	0	3	1	2	0	2	0	0	0	5	8	2	44.1	32.4	0	8.8	5.9	5	6	0	1	0	1
14	62773	250.63	9.283	17.298	27.793	18.688	30.412	0.641	1.029	0.692	1.126	0.152	27	15	4	28	16	3	19	4	0.143	3	0	0	12	9	0	4	1	0	0	1	0	0	0	2	6	1	44.4	33.3	0	14.8	3.7	5	4	0	1	0	2
15	33565	434.98	12.083	24.695	38.073	26.17	41.398	0.686	1.058	0.727	1.15	0.095	36	22	8	36	22	2	24	4	0.111	2	0	0	14	10	4	2	0	0	0	6	0	0	0	6	12	6	38.9	27.8	11.1	5.6	16.7	8	2	0	1	0	1
16	36879	190.3	7.319	14.82	26.236	16.137	29.827	0.57	1.009	0.621	1.147	0.167	26	12	5	25	11	2	13	4	0.16	2	0	0	14	7	2	2	0	1	0	0	0	0	0	1	5	0	53.8	26.9	7.7	7.7	0	5	2	0	1	0	0
17	39184	292.26	9.742	22.482	31.164	22.114	33.08	0.749	1.039	0.737	1.103	0.108	30	22	4	33	25	23	38.5	2	0.061	4	0	19	8	16	2	4	0	0	0	0	0	0	0	0	6	0	26.7	53.3	6.7	13.3	0	0	16	0	1	0	4
18	39185	292.26	9.742	22.482	31.164	22.114	33.08	0.749	1.039	0.737	1.103	0.108	30	22	4	33	25	23	38.5	2	0.061	4	0	19	8	16	2	4	0	0	0	0	0	0	0	0	6	0	26.7	53.3	6.7	13.3	0	0	16	0	1	0	4
19	62276	461.8	10.039	31.744	49.207	30.71	52.664	0.69	1.07	0.668	1.145	0.069	46	31	10	47	32	16	42	9	0.191	4	0	12	15	19	1	7	0	0	3	1	0	0	0	1	12	4	32.6	41.3	2.2	15.2	8.7	5	14	0	1	0	2
20	54901	422.9	8.292	33.255	52.003	34.478	57.779	0.652	1.02	0.676	1.133	0.076	51	29	8	53	31	14	39	6	0.113	2	0	12	22	23	0	2	0	0	3	1	0	0	0	1	6	4	43.1	45.1	0	3.9	7.8	8	15	0	1	0	3
[truncated: 5,000 more columns]

## Sheet: amber
No.	PubChem CID	MW	AMW	Sv	Se	Sp	Si	Mv	Me	Mp	Mi	GD	nAT	nSK	nTA	nBT	nBO	nBM	SCBO	RBN	RBF	nDB	nTB	nAB	nH	nC	nN	nO	nP	nS	nF	nCL	nBR	nI	nB	nHM	nHet	nX	H%	C%	N%	O%	X%	nCsp3	nCsp2	nCsp	nStructures	totalcharge	nCIC
1	7603	135.23	5.88	13.182	22.403	14.574	25.989	0.573	0.974	0.634	1.13	0.222	23	10	2	23	10	6	13	2	0.087	0	0	6	13	9	1	0	0	0	0	0	0	0	0	0	1	0	56.5	39.1	4.3	0	0	3	6	0	1	0	1
2	5568	352.46	8.197	27.648	43.654	29.086	49.088	0.643	1.015	0.676	1.142	0.094	43	24	5	45	26	12	32	4	0.089	0	0	12	19	18	2	0	0	1	3	0	0	0	0	1	6	3	44.2	41.9	4.7	0	7	6	12	0	1	0	3
3	9011	298.57	6.943	23.86	41.574	29.285	48.296	0.555	0.967	0.681	1.123	0.125	43	16	3	42	15	0	15	12	0.286	0	0	0	27	12	0	0	1	3	0	0	0	0	0	4	4	0	62.8	27.9	0	0	0	12	0	0	1	0	0
4	9477	333.61	11.504	20.237	29.746	22.903	32.216	0.698	1.026	0.79	1.111	0.125	29	17	6	29	17	7	21	5	0.172	1	0	6	12	10	0	2	1	1	0	3	0	0	0	5	7	3	41.4	34.5	0	6.9	10.3	4	6	0	1	0	1
5	11905	205.48	13.699	10.96	15.087	12.256	16.446	0.731	1.006	0.817	1.096	0.25	15	9	2	15	9	6	12	0	0	0	0	6	6	7	0	0	0	0	0	1	1	0	0	2	2	2	40	46.7	0	0	13.3	1	6	0	1	0	1
6	16002	321.22	8.453	23.782	38.793	25.148	42.878	0.626	1.021	0.662	1.128	0.105	38	20	4	38	20	7	24	10	0.263	1	0	6	18	14	0	4	0	0	0	2	0	0	0	2	6	2	47.4	36.8	0	10.5	5.3	7	7	0	1	0	1
7	17304	160.57	12.352	8.475	13.564	10.142	14.667	0.652	1.043	0.78	1.128	0.286	13	7	4	12	6	1	7	2	0.167	1	0	0	6	2	0	2	1	1	0	1	0	0	0	3	5	1	46.2	15.4	0	15.4	7.7	2	0	0	1	0	0
8	17305	188.63	9.928	11.529	19.331	13.665	21.498	0.607	1.017	0.719	1.131	0.222	19	9	4	18	8	1	9	4	0.222	1	0	0	10	4	0	2	1	1	0	1	0	0	0	3	5	1	52.6	21.1	0	10.5	5.3	4	0	0	1	0	0
9	17722	255.29	6.718	20.314	38.433	22.335	43.836	0.535	1.011	0.588	1.154	0.125	38	16	5	37	15	1	16	10	0.27	1	0	0	22	9	1	5	1	0	0	0	0	0	0	1	7	0	57.9	23.7	2.6	13.2	0	9	0	0	1	0	0
10	18688	211.9	14.127	10.659	16.04	11.693	17.061	0.711	1.069	0.78	1.137	0.222	15	9	5	14	8	0	8	2	0.143	0	0	0	6	4	0	1	0	0	0	4	0	0	0	4	5	4	40	26.7	0	6.7	26.7	4	0	0	1	0	0
11	18996	330.28	7.864	25.901	42.123	28.006	47.372	0.617	1.003	0.667	1.128	0.105	42	21	4	43	22	7	26	6	0.14	1	0	6	21	16	1	2	0	0	0	2	0	0	0	2	5	2	50	38.1	2.4	4.8	4.8	9	7	0	1	0	2
12	26323	138.63	9.902	8.837	14.262	10.006	15.734	0.631	1.019	0.715	1.124	0.286	14	7	3	13	6	1	7	3	0.231	1	0	0	7	4	0	1	0	1	0	1	0	0	0	2	3	1	50	28.6	0	7.1	7.1	3	1	0	1	0	0
13	31677	311.89	6.636	27.127	46.567	29.671	53.259	0.577	0.991	0.631	1.133	0.1	47	21	5	47	21	7	25	8	0.17	1	0	6	26	17	1	2	0	0	0	1	0	0	0	1	4	1	55.3	36.2	2.1	4.3	2.1	10	7	0	1	0	1
14	39223	313.78	8.965	21.361	35.731	23.659	40.032	0.61	1.021	0.676	1.144	0.118	35	18	6	35	18	6	21.5	7	0.2	1	0	5	17	9	3	3	1	1	0	1	0	0	0	3	9	1	48.6	25.7	8.6	8.6	2.9	7	2	0	1	0	1
15	39793	267.42	6.367	22.41	41.294	26.142	47.958	0.534	0.983	0.622	1.142	0.125	42	16	7	41	15	1	16	8	0.195	1	0	0	26	11	1	2	1	1	0	0	0	0	0	2	5	0	61.9	26.2	2.4	4.8	0	11	0	0	1	0	0
[truncated: 5,000 more columns]

## Sheet: gray
No.	PubChem CID	MW	AMW	Sv	Se	Sp	Si	Mv	Me	Mp	Mi	GD	nAT	nSK	nTA	nBT	nBO	nBM	SCBO	RBN	RBF	nDB	nTB	nAB	nH	nC	nN	nO	nP	nS	nF	nCL	nBR	nI	nB	nHM	nHet	nX	H%	C%	N%	O%	X%	nCsp3	nCsp2	nCsp	nStructures	totalcharge	nCIC
1	7308	358.59	6.52	32.519	53.985	35.978	61.567	0.591	0.982	0.654	1.119	0.087	55	25	10	56	26	12	32	4	0.071	0	0	12	30	22	0	2	0	1	0	0	0	0	0	1	3	0	54.5	40	0	3.6	0	10	12	0	1	0	2
2	7573	226.35	6.467	21.257	34.272	23.103	39.318	0.607	0.979	0.66	1.123	0.132	35	17	2	36	18	12	24	4	0.111	0	0	12	18	15	2	0	0	0	0	0	0	0	0	0	2	0	51.4	42.9	5.7	0	0	3	12	0	1	0	2
3	7574	227.33	6.686	20.951	33.498	22.551	38.029	0.616	0.985	0.663	1.119	0.132	34	17	2	35	18	12	24	4	0.114	0	0	12	17	15	1	1	0	0	0	0	0	0	0	0	2	0	50	44.1	2.9	2.9	0	3	12	0	1	0	2
4	8620	282.39	21.722	12.905	14.346	14.221	13.886	0.993	1.104	1.094	1.068	0.182	13	12	6	13	12	6	15	0	0	0	0	6	1	6	0	0	0	1	0	5	0	0	0	6	6	5	7.7	46.2	0	0	38.5	0	6	0	1	0	1
5	73864	336.25	10.189	22.944	35.8	21.625	38.779	0.695	1.085	0.655	1.175	0.095	33	23	8	34	24	12	30	2	0.059	0	0	12	10	15	0	2	0	0	6	0	0	0	0	0	8	6	30.3	45.5	0	6.1	18.2	3	12	0	1	0	2
6	86298	387.89	7.916	31.503	49.454	33.057	54.847	0.643	1.009	0.675	1.119	0.083	49	27	4	51	29	14	37	5	0.098	2	0	12	22	21	1	4	0	0	0	1	0	0	0	1	6	1	44.9	42.9	2	8.2	2	6	15	0	1	0	3
[truncated: 5,000 more columns]

[truncated: 2 more sheets: black, colorless]
