# Supplementary material for: Artificial intelligence deciphers codes for color and odor perceptions based on large-scale chemoinformatic data
Source: Gigascience. 2020 Feb 26;9(2):giaa011. doi: 10.1093/gigascience/giaa011 (PMC7043059; doi:10.1093/gigascience/giaa011)
Supplement: giaa011_Supplemental_Files [file giaa011_supplemental_files.zip › Supplementary Data2.xlsx]

## Sheet: ammonia
No.	NAME	MW	AMW	Sv	Se	Sp	Si	Mv	Me	Mp	Mi	GD	nAT	nSK	nTA	nBT	nBO	nBM	SCBO	RBN	RBF	nDB	nTB	nAB	nH	nC	nN	nO	nP	nS	nF	nCL	nBR	nI	nB	nHM	nHet	nX	H%	C%	N%	O%	X%	nCsp3	nCsp2	nCsp	nStructures	totalcharge	nCIC
1	713	45.05	7.508	3.263	6.313	3.222	7.123	0.544	1.052	0.537	1.187	0.667	6	3	2	5	2	1	3	0	0	1	0	0	3	1	1	1	0	0	0	0	0	0	0	0	2	0	50	16.7	16.7	16.7	0	0	1	0	1	0	0
2	4	75.13	5.366	6.843	13.964	7.506	16.368	0.489	0.997	0.536	1.169	0.4	14	5	3	13	4	0	4	1	0.077	0	0	0	9	3	1	1	0	0	0	0	0	0	0	0	2	0	64.3	21.4	7.1	7.1	0	3	0	0	1	0	0
3	7732	123.17	6.843	10.843	17.964	11.506	20.368	0.602	0.998	0.639	1.132	0.25	18	9	2	18	9	6	12	1	0.056	0	0	6	9	7	1	1	0	0	0	0	0	0	0	0	2	0	50	38.9	5.6	5.6	0	1	6	0	1	0	1
4	7753	115.25	4.61	12.236	24.171	14.097	28.82	0.489	0.967	0.564	1.153	0.25	25	8	4	24	7	0	7	3	0.125	0	0	0	17	7	1	0	0	0	0	0	0	0	0	0	1	0	68	28	4	0	0	7	0	0	1	0	0
5	7767	119.19	5.676	10.612	21.058	11.483	24.408	0.505	1.003	0.547	1.162	0.25	21	8	3	20	7	0	7	4	0.2	0	0	0	13	5	1	2	0	0	0	0	0	0	0	0	3	0	61.9	23.8	4.8	9.5	0	5	0	0	1	0	0
6	7812	127.58	9.113	9.429	14.076	10.148	15.688	0.674	1.005	0.725	1.121	0.286	14	8	2	14	8	6	11	0	0	0	0	6	6	6	1	0	0	0	0	1	0	0	0	1	2	1	42.9	42.9	7.1	0	7.1	0	6	0	1	0	1
7	7852	59.13	4.548	6.129	12.636	7.051	15.159	0.471	0.972	0.542	1.166	0.5	13	4	2	12	3	0	3	1	0.083	0	0	0	9	3	1	0	0	0	0	0	0	0	0	0	1	0	69.2	23.1	7.7	0	0	3	0	0	1	0	0
8	7853	57.11	5.192	5.602	10.753	6.29	12.744	0.509	0.978	0.572	1.159	0.5	11	4	2	10	3	1	4	1	0.1	1	0	0	7	3	1	0	0	0	0	0	0	0	0	0	1	0	63.6	27.3	9.1	0	0	1	2	0	1	0	0
9	7902	89.16	5.245	8.37	16.847	9.267	19.784	0.492	0.991	0.545	1.164	0.333	17	6	3	16	5	0	5	2	0.125	0	0	0	11	4	1	1	0	0	0	0	0	0	0	0	2	0	64.7	23.5	5.9	5.9	0	4	0	0	1	0	0
10	7965	99.2	4.96	10.182	19.403	11.574	22.989	0.509	0.97	0.579	1.149	0.333	20	7	1	20	7	0	7	0	0	0	0	0	13	6	1	0	0	0	0	0	0	0	0	0	1	0	65	30	5	0	0	6	0	0	1	0	1
11	7993	102.21	4.867	10.204	20.505	11.58	24.488	0.486	0.976	0.551	1.166	0.286	21	7	3	20	6	0	6	3	0.15	0	0	0	14	5	2	0	0	0	0	0	0	0	0	0	2	0	66.7	23.8	9.5	0	0	5	0	0	1	0	0
12	8007	73.16	4.573	7.655	15.52	8.813	18.574	0.478	0.97	0.551	1.161	0.4	16	5	2	15	4	0	4	2	0.133	0	0	0	11	4	1	0	0	0	0	0	0	0	0	0	1	0	68.8	25	6.3	0	0	4	0	0	1	0	0
13	8037	116.24	4.843	11.73	23.389	13.341	27.903	0.489	0.975	0.556	1.163	0.25	24	8	4	23	7	0	7	3	0.13	0	0	0	16	6	2	0	0	0	0	0	0	0	0	0	2	0	66.7	25	8.3	0	0	6	0	0	1	0	0
14	8082	85.17	5.01	8.655	16.52	9.813	19.574	0.509	0.972	0.577	1.151	0.4	17	6	0	17	6	0	6	0	0	0	0	0	11	5	1	0	0	0	0	0	0	0	0	0	1	0	64.7	29.4	5.9	0	0	5	0	0	1	0	1
15	8083	87.14	5.809	7.843	14.964	8.506	17.368	0.523	0.998	0.567	1.158	0.4	15	6	0	15	6	0	6	0	0	0	0	0	9	4	1	1	0	0	0	0	0	0	0	0	2	0	60	26.7	6.7	6.7	0	4	0	0	1	0	1
16	8085	129.28	4.617	13.763	27.054	15.858	32.235	0.492	0.966	0.566	1.151	0.222	28	9	4	27	8	0	8	4	0.148	0	0	0	19	8	1	0	0	0	0	0	0	0	0	0	1	0	67.9	28.6	3.6	0	0	8	0	0	1	0	0
17	8111	103.2	5.16	9.698	19.723	10.824	23.571	0.485	0.986	0.541	1.179	0.286	20	7	2	19	6	0	6	4	0.211	0	0	0	13	4	3	0	0	0	0	0	0	0	0	0	3	0	65	20	15	0	0	4	0	0	1	0	0
18	8112	104.18	5.483	9.392	18.949	10.273	22.282	0.494	0.997	0.541	1.173	0.286	19	7	2	18	6	0	6	4	0.222	0	0	0	12	4	2	1	0	0	0	0	0	0	0	0	3	0	63.2	21.1	10.5	5.3	0	4	0	0	1	0	0
19	8113	105.16	5.842	9.085	18.174	9.722	20.993	0.505	1.01	0.54	1.166	0.286	18	7	2	17	6	0	6	4	0.235	0	0	0	11	4	1	2	0	0	0	0	0	0	0	0	3	0	61.1	22.2	5.6	11.1	0	4	0	0	1	0	0
20	8119	99.2	4.96	10.182	19.403	11.574	22.989	0.509	0.97	0.579	1.149	0.333	20	7	0	20	7	0	7	0	0	0	0	0	13	6	1	0	0	0	0	0	0	0	0	0	1	0	65	30	5	0	0	6	0	0	1	0	1
21	8148	129.28	4.617	13.763	27.054	15.858	32.235	0.492	0.966	0.566	1.151	0.222	28	9	2	27	8	0	8	6	0.222	0	0	0	19	8	1	0	0	0	0	0	0	0	0	0	1	0	67.9	28.6	3.6	0	0	8	0	0	1	0	0
22	8197	189.36	5.26	17.848	35.461	19.881	42.228	0.496	0.985	0.552	1.173	0.154	36	13	2	35	12	0	12	10	0.286	0	0	0	23	8	5	0	0	0	0	0	0	0	0	0	5	0	63.9	22.2	13.9	0	0	8	0	0	1	0	0
23	8471	101.22	4.601	10.709	21.287	12.336	25.405	0.487	0.968	0.561	1.155	0.286	22	7	3	21	6	0	6	3	0.143	0	0	0	15	6	1	0	0	0	0	0	0	0	0	0	1	0	68.2	27.3	4.5	0	0	6	0	0	1	0	0
24	949	121.2	6.06	11.655	19.52	12.813	22.574	0.583	0.976	0.641	1.129	0.25	20	9	2	20	9	6	12	1	0.05	0	0	6	11	8	1	0	0	0	0	0	0	0	0	0	1	0	55	40	5	0	0	2	6	0	1	0	1
25	16960	319.27	8.402	23.809	37.385	26.216	42.575	0.627	0.984	0.69	1.12	0.117	38	19	3	39	20	12	26	5	0.128	0	0	12	19	16	2	0	0	0	0	0	1	0	0	1	3	1	50	42.1	5.3	0	2.6	5	11	0	1	0	2
26	8640	143.2	7.16	13.129	19.636	14.051	22.159	0.656	0.982	0.703	1.108	0.218	20	11	1	21	12	11	17.5	0	0	0	0	11	9	10	1	0	0	0	0	0	0	0	0	0	1	0	45	50	5	0	0	0	10	0	1	0	2
27	8769	133.22	5.551	12.139	23.942	13.245	27.823	0.506	0.998	0.552	1.159	0.222	24	9	3	23	8	0	8	5	0.217	0	0	0	15	6	1	2	0	0	0	0	0	0	0	0	3	0	62.5	25	4.2	8.3	0	6	0	0	1	0	0
28	700	61.1	5.555	5.317	11.08	5.744	12.953	0.483	1.007	0.522	1.178	0.5	11	4	2	10	3	0	3	1	0.1	0	0	0	7	2	1	1	0	0	0	0	0	0	0	0	2	0	63.6	18.2	9.1	9.1	0	2	0	0	1	0	0
29	8902	101.22	4.601	10.709	21.287	12.336	25.405	0.487	0.968	0.561	1.155	0.286	22	7	2	21	6	0	6	4	0.19	0	0	0	15	6	1	0	0	0	0	0	0	0	0	0	1	0	68.2	27.3	4.5	0	0	6	0	0	1	0	0
30	91462	148.23	6.445	13.677	22.622	14.818	26.073	0.595	0.984	0.644	1.134	0.218	23	11	0	24	12	6	15	1	0.042	0	0	6	12	9	2	0	0	0	0	0	0	0	0	0	2	0	52.2	39.1	8.7	0	0	4	5	0	1	0	2
31	1322	60.12	5.01	5.623	11.854	6.296	14.242	0.469	0.988	0.525	1.187	0.5	12	4	2	11	3	0	3	1	0.091	0	0	0	8	2	2	0	0	0	0	0	0	0	0	0	2	0	66.7	16.7	16.7	0	0	2	0	0	1	0	0
32	8916	157.34	4.628	16.816	32.821	19.381	39.065	0.495	0.965	0.57	1.149	0.182	34	11	2	33	10	0	10	8	0.242	0	0	0	23	10	1	0	0	0	0	0	0	0	0	0	1	0	67.6	29.4	2.9	0	0	10	0	0	1	0	0
33	16316	157.34	4.628	16.816	32.821	19.381	39.065	0.495	0.965	0.57	1.149	0.182	34	11	2	33	10	0	10	8	0.242	0	0	0	23	10	1	0	0	0	0	0	0	0	0	0	1	0	67.6	29.4	2.9	0	0	10	0	0	1	0	0
34	17869	157.24	6.048	14.139	25.942	15.245	29.823	0.544	0.998	0.586	1.147	0.182	26	11	5	25	10	2	12	5	0.2	2	0	0	15	8	1	2	0	0	0	0	0	0	0	0	3	0	57.7	30.8	3.8	7.7	0	5	3	0	1	0	0
35	412	148.23	6.445	13.677	22.622	14.818	26.073	0.595	0.984	0.644	1.134	0.218	23	11	0	24	12	6	15	1	0.042	0	0	6	12	9	2	0	0	0	0	0	0	0	0	0	2	0	52.2	39.1	8.7	0	0	4	5	0	1	0	2
36	36324	293.45	6.521	27.332	44.141	29.631	50.647	0.607	0.981	0.658	1.125	0.1	45	22	5	46	23	14	31	4	0.087	2	0	12	23	19	3	0	0	0	0	0	0	0	0	0	3	0	51.1	42.2	6.7	0	0	5	14	0	1	0	2
37	54738	261.31	7.686	21.369	34.589	21.949	38.614	0.629	1.017	0.646	1.136	0.117	34	19	6	35	20	9	26	3	0.086	3	0	6	15	13	3	3	0	0	0	0	0	0	0	0	6	0	44.1	38.2	8.8	8.8	0	5	8	0	1	0	2
[truncated: 5,000 more columns]

## Sheet: aromatic
No.	NAME	MW	AMW	Sv	Se	Sp	Si	Mv	Me	Mp	Mi	GD	nAT	nSK	nTA	nBT	nBO	nBM	SCBO	RBN	RBF	nDB	nTB	nAB	nH	nC	nN	nO	nP	nS	nF	nCL	nBR	nI	nB	nHM	nHet	nX	H%	C%	N%	O%	X%	nCsp3	nCsp2	nCsp	nStructures	totalcharge	nCIC
1	985	256.48	5.13	25.858	48.792	29.091	57.062	0.517	0.976	0.582	1.141	0.111	50	18	3	49	17	1	18	14	0.286	1	0	0	32	16	0	2	0	0	0	0	0	0	0	0	2	0	64	32	0	4	0	15	1	0	1	0	0
2	241	78.12	6.51	7.58	11.651	8.284	13.246	0.632	0.971	0.69	1.104	0.4	12	6	0	12	6	6	9	0	0	0	0	6	6	6	0	0	0	0	0	0	0	0	0	0	0	0	50	50	0	0	0	0	6	0	1	0	1
3	931	128.18	7.121	12.107	17.534	13.046	19.661	0.673	0.974	0.725	1.092	0.244	18	10	0	19	11	11	16.5	0	0	0	0	11	8	10	0	0	0	0	0	0	0	0	0	0	0	0	44.4	55.6	0	0	0	0	10	0	1	0	2
4	244	108.15	6.759	9.822	15.862	10.5	17.87	0.614	0.991	0.656	1.117	0.286	16	8	1	16	8	6	11	1	0.062	0	0	6	8	7	0	1	0	0	0	0	0	0	0	0	1	0	50	43.8	0	6.3	0	1	6	0	1	0	1
5	7734	134.24	5.593	13.688	23.185	15.33	26.906	0.57	0.966	0.639	1.121	0.222	24	10	2	24	10	6	13	2	0.083	0	0	6	14	10	0	0	0	0	0	0	0	0	0	0	0	0	58.3	41.7	0	0	0	4	6	0	1	0	1
6	7813	107.17	6.304	10.129	16.636	11.051	19.159	0.596	0.979	0.65	1.127	0.286	17	8	2	17	8	6	11	0	0	0	0	6	9	7	1	0	0	0	0	0	0	0	0	0	1	0	52.9	41.2	5.9	0	0	1	6	0	1	0	1
7	7844	56.12	4.677	6.107	11.534	7.046	13.661	0.509	0.961	0.587	1.138	0.5	12	4	2	11	3	1	4	1	0.091	1	0	0	8	4	0	0	0	0	0	0	0	0	0	0	0	0	66.7	33.3	0	0	0	2	2	0	1	0	0
8	7915	102.15	6.009	9.064	17.073	9.716	19.495	0.533	1.004	0.572	1.147	0.286	17	7	4	16	6	1	7	2	0.125	1	0	0	10	5	0	2	0	0	0	0	0	0	0	0	2	0	58.8	29.4	0	11.8	0	4	1	0	1	0	0
9	7961	157.01	13.084	8.606	11.88	9.637	13.087	0.717	0.99	0.803	1.091	0.333	12	7	1	12	7	6	10	0	0	0	0	6	5	6	0	0	0	0	0	0	1	0	0	1	1	1	41.7	50	0	0	8.3	0	6	0	1	0	1
10	996	94.12	7.24	8.295	12.978	8.739	14.455	0.638	0.998	0.672	1.112	0.333	13	7	1	13	7	6	10	0	0	0	0	6	6	6	0	1	0	0	0	0	0	0	0	0	1	0	46.2	46.2	0	7.7	0	0	6	0	1	0	1
11	8030	84.15	9.35	6.241	8.844	7.171	9.75	0.693	0.983	0.797	1.083	0.5	9	5	0	9	5	5	7.5	0	0	0	0	5	4	4	0	0	0	1	0	0	0	0	0	1	1	0	44.4	44.4	0	0	0	0	4	0	1	0	1
12	8129	116.23	4.843	11.929	23.396	13.546	27.531	0.497	0.975	0.564	1.147	0.25	24	8	2	23	7	0	7	5	0.217	0	0	0	16	7	0	1	0	0	0	0	0	0	0	0	1	0	66.7	29.2	0	4.2	0	7	0	0	1	0	0
13	8252	42.09	4.677	4.58	8.651	5.284	10.246	0.509	0.961	0.587	1.138	0.667	9	3	2	8	2	1	3	0	0	1	0	0	6	3	0	0	0	0	0	0	0	0	0	0	0	0	66.7	33.3	0	0	0	1	2	0	1	0	0
14	8289	326.3	8.587	25.997	38.353	27.591	41.883	0.684	1.009	0.726	1.102	0.099	38	23	1	40	25	19	35	6	0.15	1	0	18	15	18	0	4	1	0	0	0	0	0	0	1	5	0	39.5	47.4	0	10.5	0	0	18	0	1	0	3
15	8297	243.32	9.012	16.151	27.396	18.676	30.597	0.598	1.015	0.692	1.133	0.154	27	13	5	26	12	2	14	6	0.231	2	0	0	14	6	1	3	1	2	0	0	0	0	0	3	7	0	51.9	22.2	3.7	11.1	0	5	1	0	1	0	0
16	13	181.44	15.12	10.063	12.622	10.858	13.078	0.839	1.052	0.905	1.09	0.25	12	9	3	12	9	6	12	0	0	0	0	6	3	6	0	0	0	0	0	3	0	0	0	3	3	3	25	50	0	0	25	0	6	0	1	0	1
17	8554	194.2	8.092	15.493	24.727	15.625	26.914	0.646	1.03	0.651	1.121	0.154	24	14	4	24	14	8	19	4	0.167	2	0	6	10	10	0	4	0	0	0	0	0	0	0	0	4	0	41.7	41.7	0	16.7	0	2	8	0	1	0	1
18	8657	134.24	5.593	13.688	23.185	15.33	26.906	0.57	0.966	0.639	1.121	0.222	24	10	2	24	10	6	13	2	0.083	0	0	6	14	10	0	0	0	0	0	0	0	0	0	0	0	0	58.3	41.7	0	0	0	4	6	0	1	0	1
19	8794	117.16	7.323	10.602	15.753	11.29	17.744	0.663	0.985	0.706	1.109	0.25	16	9	1	16	9	7	14	1	0.062	0	1	6	7	8	1	0	0	0	0	0	0	0	0	0	1	0	43.8	50	6.3	0	0	1	6	1	1	0	1
20	9223	118.14	7.876	10.295	14.978	10.739	16.455	0.686	0.999	0.716	1.097	0.278	15	9	0	16	10	10	15	0	0	0	0	10	6	8	0	1	0	0	0	0	0	0	0	0	1	0	40	53.3	0	6.7	0	0	8	0	1	0	2
21	9481	215	14.333	11.912	16.72	11.574	17.568	0.794	1.115	0.772	1.171	0.182	15	12	5	15	12	6	15	0	0	0	0	6	3	7	0	0	0	0	3	2	0	0	0	2	5	5	20	46.7	0	0	33.3	1	6	0	1	0	1
22	16003	203.39	5.982	18.191	33.342	20.722	38.78	0.535	0.981	0.609	1.141	0.154	34	13	4	33	12	1	13	7	0.212	1	0	0	21	10	1	1	0	1	0	0	0	0	0	1	3	0	61.8	29.4	2.9	2.9	0	9	1	0	1	0	0
23	16043	166.24	6.394	15.117	25.84	16.239	29.325	0.581	0.994	0.625	1.128	0.182	26	12	5	26	12	6	15	1	0.038	0	0	6	14	10	0	2	0	0	0	0	0	0	0	0	2	0	53.8	38.5	0	7.7	0	4	6	0	1	0	1
24	16181	217.42	5.876	19.718	36.225	22.483	42.195	0.533	0.979	0.608	1.14	0.143	37	14	6	36	13	1	14	6	0.167	1	0	0	23	11	1	1	0	1	0	0	0	0	0	1	3	0	62.2	29.7	2.7	2.7	0	10	1	0	1	0	0
25	16421	323.33	9.238	23.679	35.647	25.483	38.886	0.677	1.018	0.728	1.111	0.105	35	21	4	36	22	15	31	6	0.167	3	0	12	14	14	1	4	1	1	0	0	0	0	0	2	7	0	40	40	2.9	11.4	0	2	12	0	1	0	2
26	16653	187.34	6.46	16.138	28.574	18.199	32.949	0.556	0.985	0.628	1.136	0.182	29	12	2	29	12	1	13	2	0.069	1	0	0	17	9	1	1	0	1	0	0	0	0	0	1	3	0	58.6	31	3.4	3.4	0	8	1	0	1	0	1
27	16692	403.7	22.428	18.727	20.124	19.909	19.213	1.04	1.118	1.106	1.067	0.124	18	18	8	19	19	11	24.5	0	0	0	0	11	0	10	0	0	0	0	0	8	0	0	0	8	8	8	0	55.6	0	0	44.4	0	10	0	1	0	2
28	18609	378.48	7.724	27.698	48.993	32.353	55.562	0.565	1	0.66	1.134	0.095	49	21	6	48	20	2	22	14	0.292	2	0	0	28	12	0	5	2	2	0	0	0	0	0	4	9	0	57.1	24.5	0	10.2	0	12	0	0	1	0	0
29	460	124.15	7.303	10.537	17.189	10.955	19.08	0.62	1.011	0.644	1.122	0.25	17	9	2	17	9	6	12	1	0.059	0	0	6	8	7	0	2	0	0	0	0	0	0	0	0	2	0	47.1	41.2	0	11.8	0	1	6	0	1	0	1
30	7953	121.2	6.06	11.655	19.52	12.813	22.574	0.583	0.976	0.641	1.129	0.25	20	9	3	20	9	6	12	0	0	0	0	6	11	8	1	0	0	0	0	0	0	0	0	0	1	0	55	40	5	0	0	3	5	0	1	0	1
31	36565	295.38	7.033	24.665	42.567	25.688	48.069	0.587	1.014	0.612	1.145	0.1	42	21	9	42	21	10	28	6	0.143	4	0	6	21	14	3	4	0	0	0	0	0	0	0	0	7	0	50	33.3	7.1	9.5	0	8	6	0	1	0	1
32	26934	151.23	6.301	13.897	23.731	15.029	27.199	0.579	0.989	0.626	1.133	0.2	24	11	3	24	11	6	14	2	0.083	0	0	6	13	9	1	1	0	0	0	0	0	0	0	0	2	0	54.2	37.5	4.2	4.2	0	3	6	0	1	0	1
33	39230	342.14	11.037	22.884	32.804	22.801	34.509	0.738	1.058	0.736	1.113	0.1	31	22	6	32	23	15	32	5	0.156	3	0	12	9	14	1	5	0	0	0	2	0	0	0	2	8	2	29	45.2	3.2	16.1	6.5	1	13	0	1	0	2
34	39676	286.12	10.597	19.455	28.149	19.892	30.09	0.721	1.043	0.737	1.114	0.124	27	18	6	28	19	9	25	2	0.071	3	0	6	9	12	1	3	0	0	0	2	0	0	0	2	6	2	33.3	44.4	3.7	11.1	7.4	2	10	0	1	0	2
35	104926	434.31	9.241	32.472	48.08	33.636	52.506	0.691	1.023	0.716	1.117	0.076	47	29	7	49	31	15	41	7	0.143	2	1	12	18	22	1	3	0	0	1	2	0	0	0	2	7	3	38.3	46.8	2.1	6.4	6.4	6	15	1	1	0	3
36	51040	310.42	6.898	27.939	44.702	29.739	50.195	0.621	0.993	0.661	1.115	0.095	45	23	6	46	24	14	32	6	0.13	2	0	12	22	20	0	3	0	0	0	0	0	0	0	0	3	0	48.9	44.4	0	6.7	0	6	14	0	1	0	2
[truncated: 5,000 more columns]

## Sheet: characteristic
No.	NAME	MW	AMW	Sv	Se	Sp	Si	Mv	Me	Mp	Mi	GD	nAT	nSK	nTA	nBT	nBO	nBM	SCBO	RBN	RBF	nDB	nTB	nAB	nH	nC	nN	nO	nP	nS	nF	nCL	nBR	nI	nB	nHM	nHet	nX	H%	C%	N%	O%	X%	nCsp3	nCsp2	nCsp	nStructures	totalcharge	nCIC
1	5988	342.34	7.608	25.658	47.32	25.375	51.871	0.57	1.052	0.564	1.153	0.095	45	23	8	46	24	0	24	5	0.109	0	0	0	22	12	0	11	0	0	0	0	0	0	0	0	11	0	48.9	26.7	0	24.4	0	12	0	0	1	0	2
2	1130	265.4	7.583	21.412	35.054	23.074	39.821	0.612	1.002	0.659	1.138	0.124	35	18	4	36	19	11	24.5	4	0.111	0	0	11	17	12	4	1	0	1	0	0	0	0	0	1	6	0	48.6	34.3	11.4	2.9	0	5	7	0	1	1	2
3	670	90.09	7.508	6.725	12.633	6.648	13.874	0.56	1.053	0.554	1.156	0.333	12	6	3	11	5	1	6	2	0.182	1	0	0	6	3	0	3	0	0	0	0	0	0	0	0	3	0	50	25	0	25	0	2	1	0	1	0	0
4	811	130.11	8.674	9.44	15.96	9.102	17.083	0.629	1.064	0.607	1.139	0.222	15	9	5	14	8	3	11	3	0.214	3	0	0	6	5	0	4	0	0	0	0	0	0	0	0	4	0	40	33.3	0	26.7	0	1	4	0	1	0	0
5	7674	122.18	6.431	11.349	18.745	12.262	21.285	0.597	0.987	0.645	1.12	0.25	19	9	1	19	9	6	12	2	0.105	0	0	6	10	8	0	1	0	0	0	0	0	0	0	0	1	0	52.6	42.1	0	5.3	0	2	6	0	1	0	1
6	7838	114.16	6.342	10.064	18.073	10.716	20.495	0.559	1.004	0.595	1.139	0.286	18	8	1	18	8	1	9	4	0.222	1	0	0	10	6	0	2	0	0	0	0	0	0	0	0	2	0	55.6	33.3	0	11.1	0	4	2	0	1	0	1
7	7947	120.21	5.724	12.161	20.302	13.568	23.491	0.579	0.967	0.646	1.119	0.25	21	9	3	21	9	6	12	0	0	0	0	6	12	9	0	0	0	0	0	0	0	0	0	0	0	0	57.1	42.9	0	0	0	3	6	0	1	0	1
8	8081	90.09	7.508	6.725	12.633	6.648	13.874	0.56	1.053	0.554	1.156	0.4	12	6	0	12	6	0	6	0	0	0	0	0	6	3	0	3	0	0	0	0	0	0	0	0	3	0	50	25	0	25	0	3	0	0	1	0	1
9	8172	150.2	6.258	12.547	24.494	13.148	27.744	0.523	1.021	0.548	1.156	0.2	24	10	2	23	9	0	9	7	0.304	0	0	0	14	6	0	4	0	0	0	0	0	0	0	0	4	0	58.3	25	0	16.7	0	6	0	0	1	0	0
10	8195	202.45	5.191	20.036	37.563	23.546	44.318	0.514	0.963	0.604	1.136	0.154	39	13	2	38	12	0	12	10	0.263	0	0	0	26	12	0	0	0	1	0	0	0	0	0	1	1	0	66.7	30.8	0	0	0	12	0	0	1	0	0
11	8268	370.48	12.775	22.54	30.131	24.074	31.836	0.777	1.039	0.83	1.098	0.111	29	20	6	30	21	12	27	2	0.067	0	0	12	9	14	0	1	0	0	0	5	0	0	0	5	6	5	31	48.3	0	3.4	17.2	2	12	0	1	0	2
12	8304	208.27	6.126	17.863	33.676	20.421	38.919	0.525	0.99	0.601	1.145	0.154	34	13	6	33	12	0	12	6	0.182	0	0	0	21	9	0	3	1	0	0	0	0	0	0	1	4	0	61.8	26.5	0	8.8	0	9	0	0	1	0	0
13	289	110.12	7.866	9.01	14.305	9.193	15.664	0.644	1.022	0.657	1.119	0.286	14	8	2	14	8	6	11	0	0	0	0	6	6	6	0	2	0	0	0	0	0	0	0	0	2	0	42.9	42.9	0	14.3	0	0	6	0	1	0	1
14	568	168.2	8.01	14.822	20.862	15.5	22.87	0.706	0.993	0.738	1.089	0.192	21	13	0	23	15	15	22.5	0	0	0	0	15	8	12	0	1	0	0	0	0	0	0	0	0	1	0	38.1	57.1	0	4.8	0	0	12	0	1	0	3
15	8783	269.5	10.78	15.765	25.996	17.71	28.505	0.631	1.04	0.708	1.14	0.154	25	13	3	24	12	0	12	6	0.25	0	0	0	12	6	0	3	1	0	0	3	0	0	0	4	7	3	48	24	0	12	12	6	0	0	1	0	0
16	9011	298.57	6.943	23.86	41.574	29.285	48.296	0.555	0.967	0.681	1.123	0.125	43	16	3	42	15	0	15	12	0.286	0	0	0	27	12	0	0	1	3	0	0	0	0	0	4	4	0	62.8	27.9	0	0	0	12	0	0	1	0	0
17	273	102.21	4.867	10.204	20.505	11.58	24.488	0.486	0.976	0.551	1.166	0.286	21	7	2	20	6	0	6	4	0.2	0	0	0	14	5	2	0	0	0	0	0	0	0	0	0	2	0	66.7	23.8	9.5	0	0	5	0	0	1	0	0
18	525	134.1	8.94	9.154	16.287	8.557	17.293	0.61	1.086	0.57	1.153	0.222	15	9	5	14	8	2	10	3	0.214	2	0	0	6	4	0	5	0	0	0	0	0	0	0	0	5	0	40	26.7	0	33.3	0	2	2	0	1	0	0
19	15533	403.13	10.895	24.243	37.167	26.472	41.337	0.655	1.005	0.715	1.117	0.105	37	20	5	37	20	8	26	8	0.216	1	1	6	17	15	1	2	0	0	0	0	2	0	0	2	5	2	45.9	40.5	2.7	5.4	5.4	7	7	1	1	0	1
20	16422	366	15.25	18.096	25.211	20.33	26.493	0.754	1.05	0.847	1.104	0.133	24	16	6	24	16	7	20	4	0.167	1	0	6	8	8	0	3	1	1	0	2	1	0	0	5	8	3	33.3	33.3	0	12.5	12.5	2	6	0	1	0	1
21	17522	243.24	9.73	16.911	25.553	18.506	27.846	0.676	1.022	0.74	1.114	0.143	25	15	4	25	15	8	21	4	0.16	1	1	6	10	9	1	3	1	1	0	0	0	0	0	2	6	0	40	36	4	12	0	2	6	1	1	0	1
22	17857	170.34	5.01	17.311	33.04	19.625	39.149	0.509	0.972	0.577	1.151	0.182	34	12	5	34	12	0	12	1	0.029	0	0	0	22	10	2	0	0	0	0	0	0	0	0	0	2	0	64.7	29.4	5.9	0	0	10	0	0	1	0	1
23	807	253.8	126.9	3.16	2.022	6.08	1.856	1.58	1.011	3.04	0.928	1	2	2	2	1	1	0	1	0	0	0	0	0	0	0	0	0	0	0	0	0	0	2	0	2	2	2	0	0	0	0	100	0	0	0	1	0	0
24	28292	310.4	9.129	22.942	33.851	25.977	37.304	0.675	0.996	0.764	1.097	0.117	34	19	2	35	20	13	27	6	0.171	1	0	12	15	14	0	2	1	2	0	0	0	0	0	3	5	0	44.1	41.2	0	5.9	0	2	12	0	1	0	2
25	91581	350.49	6.74	31.993	51.469	34.262	58.026	0.615	0.99	0.659	1.116	0.086	52	26	5	54	28	14	36	7	0.13	2	0	12	26	23	0	3	0	0	0	0	0	0	0	0	3	0	50	44.2	0	5.8	0	8	15	0	1	0	3
26	37995	292.33	8.352	21.227	35.633	23.25	39.799	0.606	1.018	0.664	1.137	0.118	35	18	5	35	18	7	22	7	0.2	1	0	6	17	10	2	4	1	1	0	0	0	0	0	2	8	0	48.6	28.6	5.7	11.4	0	6	4	0	1	0	1
27	39385	293.78	8.161	23.009	36.469	24.114	40.764	0.639	1.013	0.67	1.132	0.111	36	20	5	37	21	12	27.5	5	0.135	1	0	11	16	14	3	2	0	0	0	1	0	0	0	1	6	1	44.4	38.9	8.3	5.6	2.8	5	9	0	1	0	2
[truncated: 5,000 more columns]

## Sheet: flower
No.	NAME	MW	AMW	Sv	Se	Sp	Si	Mv	Me	Mp	Mi	GD	nAT	nSK	nTA	nBT	nBO	nBM	SCBO	RBN	RBF	nDB	nTB	nAB	nH	nC	nN	nO	nP	nS	nF	nCL	nBR	nI	nB	nHM	nHet	nX	H%	C%	N%	O%	X%	nCsp3	nCsp2	nCsp	nStructures	totalcharge	nCIC
1	237332	126.12	8.408	9.725	15.633	9.648	16.874	0.648	1.042	0.643	1.125	0.25	15	9	2	15	9	6	12.5	2	0.133	1	0	5	6	6	0	3	0	0	0	0	0	0	0	0	3	0	40	40	0	20	0	1	5	0	1	0	1
2	17100	154.28	5.32	15.456	28.28	17.307	32.946	0.533	0.975	0.597	1.136	0.2	29	11	4	29	11	1	12	1	0.034	1	0	0	18	10	0	1	0	0	0	0	0	0	0	0	1	0	62.1	34.5	0	3.4	0	8	2	0	1	0	1
3	7652	238.3	7.447	21.117	31.84	22.239	35.325	0.66	0.995	0.695	1.104	0.124	32	18	1	33	19	14	27	5	0.152	2	0	12	14	16	0	2	0	0	0	0	0	0	0	0	2	0	43.8	50	0	6.3	0	1	15	0	1	0	2
4	999	136.16	7.564	11.537	18.189	11.955	20.08	0.641	1.011	0.664	1.116	0.222	18	10	2	18	10	7	14	2	0.111	1	0	6	8	8	0	2	0	0	0	0	0	0	0	0	2	0	44.4	44.4	0	11.1	0	1	7	0	1	0	1
5	308	134.19	6.709	12.349	19.745	13.262	22.285	0.617	0.987	0.663	1.114	0.222	20	10	1	20	10	7	14	2	0.1	1	0	6	10	9	0	1	0	0	0	0	0	0	0	0	1	0	50	45	0	5	0	1	8	0	1	0	1
6	7720	130.26	4.824	13.456	26.28	15.307	30.946	0.498	0.973	0.567	1.146	0.222	27	9	3	26	8	0	8	5	0.192	0	0	0	18	8	0	1	0	0	0	0	0	0	0	0	1	0	66.7	29.6	0	3.7	0	8	0	0	1	0	0
7	7725	120.16	7.068	10.822	16.862	11.5	18.87	0.637	0.992	0.676	1.11	0.25	17	9	2	17	9	7	13	1	0.059	1	0	6	8	8	0	1	0	0	0	0	0	0	0	0	1	0	47.1	47.1	0	5.9	0	1	7	0	1	0	1
8	7731	122.18	6.431	11.349	18.745	12.262	21.285	0.597	0.987	0.645	1.12	0.25	19	9	2	19	9	6	12	1	0.053	0	0	6	10	8	0	1	0	0	0	0	0	0	0	0	1	0	52.6	42.1	0	5.3	0	2	6	0	1	0	1
9	8842	156.3	5.042	15.983	30.163	18.069	35.361	0.516	0.973	0.583	1.141	0.182	31	11	4	30	10	1	11	5	0.167	1	0	0	20	10	0	1	0	0	0	0	0	0	0	0	1	0	64.5	32.3	0	3.2	0	8	2	0	1	0	0
10	7859	56.07	7.009	4.768	8.095	4.977	9.04	0.596	1.012	0.622	1.13	0.5	8	4	2	7	3	1	5	0	0	0	1	0	4	3	0	1	0	0	0	0	0	0	0	0	1	0	50	37.5	0	12.5	0	1	0	2	1	0	0
11	660	148.17	7.798	12.537	19.189	12.955	21.08	0.66	1.01	0.682	1.109	0.218	19	11	1	20	12	7	16	0	0	1	0	6	8	9	0	2	0	0	0	0	0	0	0	0	2	0	42.1	47.4	0	10.5	0	2	7	0	1	0	2
12	8438	150.14	8.832	11.725	17.633	11.648	18.874	0.69	1.037	0.685	1.11	0.218	17	11	1	18	12	7	16	1	0.056	1	0	6	6	8	0	3	0	0	0	0	0	0	0	0	3	0	35.3	47.1	0	17.6	0	1	7	0	1	0	2
13	798	117.16	7.323	10.602	15.753	11.29	17.744	0.663	0.985	0.706	1.109	0.278	16	9	0	17	10	10	15	0	0	0	0	10	7	8	1	0	0	0	0	0	0	0	0	0	1	0	43.8	50	6.3	0	0	0	8	0	1	0	2
14	8467	166.19	7.554	13.778	22.4	14.171	24.704	0.626	1.018	0.644	1.123	0.182	22	12	3	22	12	7	16	3	0.136	1	0	6	10	9	0	3	0	0	0	0	0	0	0	0	3	0	45.5	40.9	0	13.6	0	2	7	0	1	0	1
15	8815	148.22	6.444	13.876	22.629	15.023	25.701	0.603	0.984	0.653	1.117	0.2	23	11	2	23	11	7	15	3	0.13	1	0	6	12	10	0	1	0	0	0	0	0	0	0	0	1	0	52.2	43.5	0	4.3	0	2	8	0	1	0	1
16	8914	144.29	4.81	14.983	29.163	17.069	34.361	0.499	0.972	0.569	1.145	0.2	30	10	2	29	9	0	9	7	0.241	0	0	0	20	9	0	1	0	0	0	0	0	0	0	0	1	0	66.7	30	0	3.3	0	9	0	0	1	0	0
17	9016	138.18	6.909	12.064	20.073	12.716	22.495	0.603	1.004	0.636	1.125	0.222	20	10	2	20	10	6	13	2	0.1	0	0	6	10	8	0	2	0	0	0	0	0	0	0	0	2	0	50	40	0	10	0	2	6	0	1	0	1
18	227829	222.41	5.295	22.563	40.814	25.353	47.607	0.537	0.972	0.604	1.133	0.142	42	16	5	43	17	1	18	1	0.023	1	0	0	26	15	0	1	0	0	0	0	0	0	0	0	1	0	61.9	35.7	0	2.4	0	13	2	0	1	0	2
19	1206	149.26	5.741	14.709	25.287	16.336	29.405	0.566	0.973	0.628	1.131	0.2	26	11	2	26	11	6	14	3	0.115	0	0	6	15	10	1	0	0	0	0	0	0	0	0	0	1	0	57.7	38.5	3.8	0	0	4	6	0	1	0	1
[truncated: 5,000 more columns]

## Sheet: fruity
No.	NAME	MW	AMW	Sv	Se	Sp	Si	Mv	Me	Mp	Mi	GD	nAT	nSK	nTA	nBT	nBO	nBM	SCBO	RBN	RBF	nDB	nTB	nAB	nH	nC	nN	nO	nP	nS	nF	nCL	nBR	nI	nB	nHM	nHet	nX	H%	C%	N%	O%	X%	nCsp3	nCsp2	nCsp	nStructures	totalcharge	nCIC
1	180	58.09	5.809	5.295	9.978	5.739	11.455	0.53	0.998	0.574	1.145	0.5	10	4	3	9	3	1	4	0	0	1	0	0	6	3	0	1	0	0	0	0	0	0	0	0	1	0	60	30	0	10	0	2	1	0	1	0	0
2	398	89.11	6.855	7.031	13.407	7.199	15.163	0.541	1.031	0.554	1.166	0.333	13	6	4	12	5	2	7	1	0.083	2	0	0	7	3	1	2	0	0	0	0	0	0	0	0	3	0	53.8	23.1	7.7	15.4	0	3	0	0	1	0	0
3	7762	116.18	5.809	10.59	19.956	11.477	22.91	0.53	0.998	0.574	1.145	0.25	20	8	3	19	7	1	8	4	0.211	1	0	0	12	6	0	2	0	0	0	0	0	0	0	0	2	0	60	30	0	10	0	5	1	0	1	0	0
4	7794	154.28	5.32	15.456	28.28	17.307	32.946	0.533	0.975	0.597	1.136	0.182	29	11	4	28	10	2	12	5	0.179	2	0	0	18	10	0	1	0	0	0	0	0	0	0	0	1	0	62.1	34.5	0	3.4	0	7	3	0	1	0	0
5	7837	142.17	7.108	11.778	20.4	12.171	22.704	0.589	1.02	0.609	1.135	0.222	20	10	3	20	10	2	12	4	0.2	2	0	0	10	7	0	3	0	0	0	0	0	0	0	0	3	0	50	35	0	15	0	4	3	0	1	0	1
6	7959	144.24	5.548	13.644	25.723	15	29.74	0.525	0.989	0.577	1.144	0.2	26	10	5	25	9	1	10	4	0.16	1	0	0	16	8	0	2	0	0	0	0	0	0	0	0	2	0	61.5	30.8	0	7.7	0	7	1	0	1	0	0
7	8025	74.09	6.735	6.01	11.305	6.193	12.664	0.546	1.028	0.563	1.151	0.4	11	5	2	10	4	1	5	2	0.2	1	0	0	6	3	0	2	0	0	0	0	0	0	0	0	2	0	54.5	27.3	0	18.2	0	2	1	0	1	0	0
8	8034	114.21	5.191	11.402	21.513	12.784	25.116	0.518	0.978	0.581	1.142	0.25	22	8	4	21	7	1	8	3	0.143	1	0	0	14	7	0	1	0	0	0	0	0	0	0	0	1	0	63.6	31.8	0	4.5	0	6	1	0	1	0	0
9	8038	116.18	5.809	10.59	19.956	11.477	22.91	0.53	0.998	0.574	1.145	0.25	20	8	4	19	7	1	8	3	0.158	1	0	0	12	6	0	2	0	0	0	0	0	0	0	0	2	0	60	30	0	10	0	5	1	0	1	0	0
10	8051	114.21	5.191	11.402	21.513	12.784	25.116	0.518	0.978	0.581	1.142	0.25	22	8	3	21	7	1	8	4	0.19	1	0	0	14	7	0	1	0	0	0	0	0	0	0	0	1	0	63.6	31.8	0	4.5	0	6	1	0	1	0	0
11	8053	117.17	6.167	10.085	19.174	10.722	21.993	0.531	1.009	0.564	1.158	0.25	19	8	3	18	7	1	8	4	0.222	1	0	0	11	5	1	2	0	0	0	0	0	0	0	0	3	0	57.9	26.3	5.3	10.5	0	5	0	0	1	0	0
12	9862	126.22	5.488	12.402	22.513	13.784	26.116	0.539	0.979	0.599	1.135	0.222	23	9	4	22	8	2	10	3	0.136	2	0	0	14	8	0	1	0	0	0	0	0	0	0	0	1	0	60.9	34.8	0	4.3	0	5	3	0	1	0	0
13	957	130.26	4.824	13.456	26.28	15.307	30.946	0.498	0.973	0.567	1.146	0.222	27	9	2	26	8	0	8	6	0.231	0	0	0	18	8	0	1	0	0	0	0	0	0	0	0	1	0	66.7	29.6	0	3.7	0	8	0	0	1	0	0
14	8160	160.24	5.935	14.359	27.051	15.455	30.95	0.532	1.002	0.572	1.146	0.182	27	11	3	26	10	1	11	7	0.269	1	0	0	16	8	0	3	0	0	0	0	0	0	0	0	3	0	59.3	29.6	0	11.1	0	7	1	0	1	0	0
15	8184	172.35	4.787	18.036	34.931	20.591	41.192	0.501	0.97	0.572	1.144	0.167	36	12	2	35	11	0	11	9	0.257	0	0	0	24	11	0	1	0	0	0	0	0	0	0	0	1	0	66.7	30.6	0	2.8	0	11	0	0	1	0	0
16	8280	157.19	7.145	12.8	22.502	13.176	25.202	0.582	1.023	0.599	1.146	0.2	22	11	5	22	11	2	13	1	0.045	2	0	0	11	7	1	3	0	0	0	0	0	0	0	0	4	0	50	31.8	4.5	13.6	0	5	2	0	1	0	1
17	8294	196.32	5.774	18.698	33.491	20.523	38.571	0.55	0.985	0.604	1.134	0.143	34	14	6	33	13	3	16	6	0.182	3	0	0	20	12	0	2	0	0	0	0	0	0	0	0	2	0	58.8	35.3	0	5.9	0	7	5	0	1	0	0
18	8469	192.23	7.393	16.305	26.284	16.932	29.119	0.627	1.011	0.651	1.12	0.165	26	14	2	27	15	7	19	4	0.148	1	0	6	12	11	0	3	0	0	0	0	0	0	0	0	3	0	46.2	42.3	0	11.5	0	4	7	0	1	0	2
19	527	58.09	5.809	5.295	9.978	5.739	11.455	0.53	0.998	0.574	1.145	0.5	10	4	2	9	3	1	4	1	0.111	1	0	0	6	3	0	1	0	0	0	0	0	0	0	0	1	0	60	30	0	10	0	2	1	0	1	0	0
20	379	144.24	5.548	13.644	25.723	15	29.74	0.525	0.989	0.577	1.144	0.2	26	10	3	25	9	1	10	6	0.24	1	0	0	16	8	0	2	0	0	0	0	0	0	0	0	2	0	61.5	30.8	0	7.7	0	7	1	0	1	0	0
21	454	128.24	5.13	12.929	24.396	14.546	28.531	0.517	0.976	0.582	1.141	0.222	25	9	2	24	8	1	9	6	0.25	1	0	0	16	8	0	1	0	0	0	0	0	0	0	0	1	0	64	32	0	4	0	7	1	0	1	0	0
22	8635	151.18	7.559	12.558	20.291	12.96	22.578	0.628	1.015	0.648	1.129	0.2	20	11	3	20	11	7	15	2	0.1	1	0	6	9	8	1	2	0	0	0	0	0	0	0	0	3	0	45	40	5	10	0	1	7	0	1	0	1
23	8785	150.19	7.152	13.064	21.073	13.716	23.495	0.622	1.003	0.653	1.119	0.2	21	11	2	21	11	7	15	3	0.143	1	0	6	10	9	0	2	0	0	0	0	0	0	0	0	2	0	47.6	42.9	0	9.5	0	2	7	0	1	0	1
24	8868	130.16	6.851	10.778	19.4	11.171	21.704	0.567	1.021	0.588	1.142	0.222	19	9	4	18	8	2	10	4	0.222	2	0	0	10	6	0	3	0	0	0	0	0	0	0	0	3	0	52.6	31.6	0	15.8	0	4	2	0	1	0	0
25	8908	144.24	5.548	13.644	25.723	15	29.74	0.525	0.989	0.577	1.144	0.2	26	10	3	25	9	1	10	6	0.24	1	0	0	16	8	0	2	0	0	0	0	0	0	0	0	2	0	61.5	30.8	0	7.7	0	7	1	0	1	0	0
26	17816	142.22	5.926	13.117	23.84	14.239	27.325	0.547	0.993	0.593	1.139	0.2	24	10	4	23	9	2	11	5	0.217	2	0	0	14	8	0	2	0	0	0	0	0	0	0	0	2	0	58.3	33.3	0	8.3	0	5	3	0	1	0	0
27	19309	128.14	7.538	10.252	17.516	10.409	19.289	0.603	1.03	0.612	1.135	0.25	17	9	4	17	9	2	11	0	0	2	0	0	8	6	0	3	0	0	0	0	0	0	0	0	3	0	47.1	35.3	0	17.6	0	3	3	0	1	0	1
28	8843	152.26	5.639	14.929	26.396	16.546	30.531	0.553	0.978	0.613	1.131	0.182	27	11	4	26	10	3	13	4	0.154	3	0	0	16	10	0	1	0	0	0	0	0	0	0	0	1	0	59.3	37	0	3.7	0	5	5	0	1	0	0
29	27867	198.34	5.509	19.224	35.374	21.284	40.986	0.534	0.983	0.591	1.138	0.154	36	14	5	36	14	1	15	3	0.083	1	0	0	22	12	0	2	0	0	0	0	0	0	0	0	2	0	61.1	33.3	0	5.6	0	11	1	0	1	0	1
[truncated: 5,000 more columns]

## Sheet: mild
No.	NAME	MW	AMW	Sv	Se	Sp	Si	Mv	Me	Mp	Mi	GD	nAT	nSK	nTA	nBT	nBO	nBM	SCBO	RBN	RBF	nDB	nTB	nAB	nH	nC	nN	nO	nP	nS	nF	nCL	nBR	nI	nB	nHM	nHet	nX	H%	C%	N%	O%	X%	nCsp3	nCsp2	nCsp	nStructures	totalcharge	nCIC
1	991	291.29	9.103	20.394	32.975	21.938	36.095	0.637	1.03	0.686	1.128	0.118	32	18	5	32	18	9	24	7	0.219	3	0	6	14	10	1	5	1	1	0	0	0	0	0	2	8	0	43.8	31.3	3.1	15.6	0	4	6	0	1	0	1
2	753	92.11	6.579	7.252	14.516	7.409	16.289	0.518	1.037	0.529	1.163	0.333	14	6	3	13	5	0	5	2	0.154	0	0	0	8	3	0	3	0	0	0	0	0	0	0	0	3	0	57.1	21.4	0	21.4	0	3	0	0	1	0	0
3	1176	60.07	7.509	4.284	8.415	4.227	9.621	0.536	1.052	0.528	1.203	0.5	8	4	3	7	3	1	4	0	0	1	0	0	4	1	2	1	0	0	0	0	0	0	0	0	3	0	50	12.5	25	12.5	0	0	1	0	1	0	0
4	876	149.24	7.462	11.272	20.251	12.369	22.913	0.564	1.013	0.618	1.146	0.222	20	9	4	19	8	1	9	4	0.211	1	0	0	11	5	1	2	0	1	0	0	0	0	0	1	4	0	55	25	5	10	0	4	1	0	1	0	0
5	34	80.52	8.947	5.123	9.302	5.597	10.399	0.569	1.034	0.622	1.155	0.5	9	4	2	8	3	0	3	0	0	0	0	0	5	2	0	1	0	0	0	1	0	0	0	1	2	1	55.6	22.2	0	11.1	11.1	2	0	0	1	0	0
6	7860	58.04	9.673	3.956	6.538	3.67	6.834	0.659	1.09	0.612	1.139	0.5	6	4	2	5	3	2	5	1	0.2	2	0	0	2	2	0	2	0	0	0	0	0	0	0	0	2	0	33.3	33.3	0	33.3	0	0	2	0	1	0	0
7	7910	102.2	4.867	10.402	20.513	11.784	24.116	0.495	0.977	0.561	1.148	0.286	21	7	4	20	6	0	6	2	0.1	0	0	0	14	6	0	1	0	0	0	0	0	0	0	0	1	0	66.7	28.6	0	4.8	0	6	0	0	1	0	0
8	7996	104.17	5.483	9.59	18.956	10.477	21.91	0.505	0.998	0.551	1.153	0.286	19	7	3	18	6	0	6	3	0.167	0	0	0	12	5	0	2	0	0	0	0	0	0	0	0	2	0	63.2	26.3	0	10.5	0	5	0	0	1	0	0
9	8019	76.11	5.855	6.537	13.189	6.955	15.08	0.503	1.015	0.535	1.16	0.4	13	5	2	12	4	0	4	2	0.167	0	0	0	8	3	0	2	0	0	0	0	0	0	0	0	2	0	61.5	23.1	0	15.4	0	3	0	0	1	0	0
10	8029	68.08	7.564	5.768	9.095	5.977	10.04	0.641	1.01	0.664	1.116	0.5	9	5	0	9	5	5	7.5	0	0	0	0	5	4	4	0	1	0	0	0	0	0	0	0	0	1	0	44.4	44.4	0	11.1	0	0	4	0	1	0	1
11	8144	146.33	5.42	13.928	26.029	16.5	30.657	0.516	0.964	0.611	1.135	0.222	27	9	2	26	8	0	8	6	0.231	0	0	0	18	8	0	0	0	1	0	0	0	0	0	1	1	0	66.7	29.6	0	0	0	8	0	0	1	0	0
12	8146	134.2	5.835	11.832	23.167	12.693	26.535	0.514	1.007	0.552	1.154	0.222	23	9	2	22	8	0	8	6	0.273	0	0	0	14	6	0	3	0	0	0	0	0	0	0	0	3	0	60.9	26.1	0	13	0	6	0	0	1	0	0
13	8150	134.2	5.835	11.832	23.167	12.693	26.535	0.514	1.007	0.552	1.154	0.222	23	9	2	22	8	0	8	6	0.273	0	0	0	14	6	0	3	0	0	0	0	0	0	0	0	3	0	60.9	26.1	0	13	0	6	0	0	1	0	0
14	8183	168.36	4.677	18.322	34.603	21.137	40.982	0.509	0.961	0.587	1.138	0.167	36	12	2	35	11	1	12	9	0.257	1	0	0	24	12	0	0	0	0	0	0	0	0	0	0	0	0	66.7	33.3	0	0	0	10	2	0	1	0	0
15	8188	174.32	5.127	17.224	33.374	19.284	38.986	0.507	0.982	0.567	1.147	0.167	34	12	2	33	11	0	11	9	0.273	0	0	0	22	10	0	2	0	0	0	0	0	0	0	0	2	0	64.7	29.4	0	5.9	0	10	0	0	1	0	0
16	8200	194.26	6.266	16.315	31.589	17.125	35.784	0.526	1.019	0.552	1.154	0.154	31	13	2	30	12	0	12	10	0.333	0	0	0	18	8	0	5	0	0	0	0	0	0	0	0	5	0	58.1	25.8	0	16.1	0	8	0	0	1	0	0
17	8254	46.08	5.12	4.295	8.978	4.739	10.455	0.477	0.998	0.527	1.162	0.667	9	3	2	8	2	0	2	0	0	0	0	0	6	2	0	1	0	0	0	0	0	0	0	0	1	0	66.7	22.2	0	11.1	0	2	0	0	1	0	0
18	8344	282.32	7.429	23.03	38.916	23.58	42.993	0.606	1.024	0.621	1.131	0.105	38	20	4	38	20	8	25	10	0.263	2	0	6	18	14	0	6	0	0	0	0	0	0	0	0	6	0	47.4	36.8	0	15.8	0	6	8	0	1	0	1
19	8461	182.15	9.587	12.956	20.28	12.352	21.665	0.682	1.067	0.65	1.14	0.167	19	13	5	19	13	10	20	2	0.105	4	0	6	6	7	2	4	0	0	0	0	0	0	0	0	6	0	31.6	36.8	10.5	21.1	0	1	6	0	1	0	1
20	8481	233.69	10.622	15.288	23.018	15.92	24.651	0.695	1.046	0.724	1.121	0.154	22	14	5	22	14	9	20	2	0.091	3	0	6	8	8	1	3	0	1	0	1	0	0	0	2	6	1	36.4	36.4	4.5	13.6	4.5	1	7	0	1	0	1
21	8698	178.25	6.602	16.117	26.84	17.239	30.325	0.597	0.994	0.638	1.123	0.167	27	13	2	27	13	7	17	5	0.185	1	0	6	14	11	0	2	0	0	0	0	0	0	0	0	2	0	51.9	40.7	0	7.4	0	4	7	0	1	0	1
22	8738	146.21	6.092	12.832	24.167	13.693	27.535	0.535	1.007	0.571	1.147	0.2	24	10	4	23	9	1	10	5	0.217	1	0	0	14	7	0	3	0	0	0	0	0	0	0	0	3	0	58.3	29.2	0	12.5	0	6	1	0	1	0	0
23	8909	130.26	4.824	13.456	26.28	15.307	30.946	0.498	0.973	0.567	1.146	0.222	27	9	2	26	8	0	8	6	0.231	0	0	0	18	8	0	1	0	0	0	0	0	0	0	0	1	0	66.7	29.6	0	3.7	0	8	0	0	1	0	0
24	8923	206.32	5.731	18.654	36.029	20.193	41.405	0.518	1.001	0.561	1.15	0.143	36	14	2	35	13	0	13	11	0.314	0	0	0	22	10	0	4	0	0	0	0	0	0	0	0	4	0	61.1	27.8	0	11.1	0	10	0	0	1	0	0
25	8697	144.24	5.548	13.644	25.723	15	29.74	0.525	0.989	0.577	1.144	0.2	26	10	4	25	9	1	10	5	0.2	1	0	0	16	8	0	2	0	0	0	0	0	0	0	0	2	0	61.5	30.8	0	7.7	0	7	1	0	1	0	0
26	994	165.21	7.183	14.085	23.174	14.722	25.993	0.612	1.008	0.64	1.13	0.182	23	12	3	23	12	7	16	3	0.13	1	0	6	11	9	1	2	0	0	0	0	0	0	0	0	3	0	47.8	39.1	4.3	8.7	0	2	7	0	1	0	1
27	8800	198.67	8.278	15.219	24.273	16.131	27.226	0.634	1.011	0.672	1.134	0.167	24	13	4	24	13	7	17	1	0.042	1	0	6	11	9	2	1	0	0	0	1	0	0	0	1	4	1	45.8	37.5	8.3	4.2	4.2	2	7	0	1	0	1
28	9385	152.93	19.116	6.385	9.836	5.813	10.153	0.798	1.23	0.727	1.269	0.286	8	7	5	7	6	0	6	0	0	0	0	0	1	2	0	0	0	0	3	2	0	0	0	2	5	5	12.5	25	0	0	62.5	2	0	0	1	0	0
29	9395	275.22	8.601	19.922	33.225	20.744	36.385	0.623	1.038	0.648	1.137	0.118	32	18	5	32	18	9	24	7	0.219	3	0	6	14	10	1	6	1	0	0	0	0	0	0	1	8	0	43.8	31.3	3.1	18.8	0	4	6	0	1	0	1
30	67940	170.04	15.458	7.79	14.123	5.608	15.039	0.708	1.284	0.51	1.367	0.2	11	10	7	10	9	0	9	0	0	0	0	0	1	3	0	0	0	0	7	0	0	0	0	0	7	7	9.1	27.3	0	0	63.6	3	0	0	1	0	0
31	92839	152.21	6.618	13.59	22.956	14.477	25.91	0.591	0.998	0.629	1.127	0.2	23	11	2	23	11	6	14	3	0.13	0	0	6	12	9	0	2	0	0	0	0	0	0	0	0	2	0	52.2	39.1	0	8.7	0	3	6	0	1	0	1
32	15586	116.95	14.619	5.619	8.811	5.938	9.473	0.702	1.101	0.742	1.184	0.4	8	5	4	7	4	0	4	0	0	0	0	0	3	2	0	0	0	0	1	2	0	0	0	2	3	3	37.5	25	0	0	37.5	2	0	0	1	0	0
33	17095	182.39	4.677	19.848	37.487	22.898	44.398	0.509	0.961	0.587	1.138	0.154	39	13	2	38	12	1	13	10	0.263	1	0	0	26	13	0	0	0	0	0	0	0	0	0	0	0	0	66.7	33.3	0	0	0	11	2	0	1	0	0
34	17432	247.54	14.561	13.008	18.229	13.972	19.204	0.765	1.072	0.822	1.13	0.182	17	12	4	17	12	5	14.5	2	0.118	0	0	5	5	5	2	1	0	1	0	3	0	0	0	4	7	3	29.4	29.4	11.8	5.9	17.6	3	2	0	1	0	1
35	17756	104.17	5.483	9.59	18.956	10.477	21.91	0.505	0.998	0.551	1.153	0.286	19	7	2	18	6	0	6	4	0.222	0	0	0	12	5	0	2	0	0	0	0	0	0	0	0	2	0	63.2	26.3	0	10.5	0	5	0	0	1	0	0
36	26177	430.91	12.312	23.543	36.946	26.023	39.792	0.673	1.056	0.744	1.137	0.1	35	20	7	34	19	1	20	6	0.176	1	0	0	15	9	0	4	1	0	0	6	0	0	0	7	11	6	42.9	25.7	0	11.4	17.1	9	0	0	1	0	0
37	28935	413	17.208	18.388	25.051	21.636	26.372	0.766	1.044	0.902	1.099	0.133	24	16	6	24	16	7	20	4	0.167	1	0	6	8	8	0	3	1	1	0	2	0	1	0	5	8	3	33.3	33.3	0	12.5	12.5	2	6	0	1	0	1
38	15450	130.26	4.824	13.456	26.28	15.307	30.946	0.498	0.973	0.567	1.146	0.222	27	9	3	26	8	0	8	5	0.192	0	0	0	18	8	0	1	0	0	0	0	0	0	0	0	1	0	66.7	29.6	0	3.7	0	8	0	0	1	0	0
[truncated: 5,000 more columns]

## Sheet: other
No.	NAME	MW	AMW	Sv	Se	Sp	Si	Mv	Me	Mp	Mi	GD	nAT	nSK	nTA	nBT	nBO	nBM	SCBO	RBN	RBF	nDB	nTB	nAB	nH	nC	nN	nO	nP	nS	nF	nCL	nBR	nI	nB	nHM	nHet	nX	H%	C%	N%	O%	X%	nCsp3	nCsp2	nCsp	nStructures	totalcharge	nCIC
1	263	74.14	4.943	7.349	14.745	8.261	17.285	0.49	0.983	0.551	1.152	0.4	15	5	2	14	4	0	4	2	0.143	0	0	0	10	4	0	1	0	0	0	0	0	0	0	0	1	0	66.7	26.7	0	6.7	0	4	0	0	1	0	0
2	65575	222.41	5.295	22.563	40.814	25.353	47.607	0.537	0.972	0.604	1.133	0.15	42	16	5	44	18	0	18	0	0	0	0	0	26	15	0	1	0	0	0	0	0	0	0	0	1	0	61.9	35.7	0	2.4	0	15	0	0	1	0	3
3	232703	168.26	6.009	15.644	27.723	17	31.74	0.559	0.99	0.607	1.134	0.212	28	12	2	30	14	0	14	1	0.033	0	0	0	16	10	0	2	0	0	0	0	0	0	0	0	2	0	57.1	35.7	0	7.1	0	10	0	0	1	0	3
4	7670	121.2	6.06	11.655	19.52	12.813	22.574	0.583	0.976	0.641	1.129	0.25	20	9	1	20	9	6	12	2	0.1	0	0	6	11	8	1	0	0	0	0	0	0	0	0	0	1	0	55	40	5	0	0	2	6	0	1	0	1
5	7710	156.25	5.787	14.644	26.723	16	30.74	0.542	0.99	0.593	1.139	0.2	27	11	2	27	11	1	12	4	0.148	1	0	0	16	9	0	2	0	0	0	0	0	0	0	0	2	0	59.3	33.3	0	7.4	0	8	1	0	1	0	1
6	7802	114.21	5.191	11.402	21.513	12.784	25.116	0.518	0.978	0.581	1.142	0.25	22	8	3	21	7	1	8	4	0.19	1	0	0	14	7	0	1	0	0	0	0	0	0	0	0	1	0	63.6	31.8	0	4.5	0	6	1	0	1	0	0
7	7804	235.9	19.658	9.631	12.109	10.989	12.929	0.803	1.009	0.916	1.077	0.286	12	8	2	12	8	6	11	0	0	0	0	6	4	6	0	0	0	0	0	0	2	0	0	2	2	2	33.3	50	0	0	16.7	0	6	0	1	0	1
8	7962	98.21	4.677	10.688	20.185	12.33	23.906	0.509	0.961	0.587	1.138	0.333	21	7	1	21	7	0	7	0	0	0	0	0	14	7	0	0	0	0	0	0	0	0	0	0	0	0	66.7	33.3	0	0	0	7	0	0	1	0	1
9	7966	100.18	5.273	9.876	18.629	11.023	21.701	0.52	0.98	0.58	1.142	0.333	19	7	1	19	7	0	7	0	0	0	0	0	12	6	0	1	0	0	0	0	0	0	0	0	1	0	63.2	31.6	0	5.3	0	6	0	0	1	0	1
10	8027	67.1	6.71	6.075	9.869	6.529	11.329	0.607	0.987	0.653	1.133	0.5	10	5	0	10	5	5	7.5	0	0	0	0	5	5	4	1	0	0	0	0	0	0	0	0	0	1	0	50	40	10	0	0	0	4	0	1	0	1
11	8067	104.24	5.791	9.348	17.378	11.216	20.411	0.519	0.965	0.623	1.134	0.333	18	6	2	17	5	0	5	3	0.176	0	0	0	12	5	0	0	0	1	0	0	0	0	0	1	1	0	66.7	27.8	0	0	0	5	0	0	1	0	0
12	8095	132.18	6.294	11.305	21.284	11.932	24.119	0.538	1.014	0.568	1.149	0.222	21	9	3	20	8	1	9	5	0.25	1	0	0	12	6	0	3	0	0	0	0	0	0	0	0	3	0	57.1	28.6	0	14.3	0	5	1	0	1	0	0
13	8163	170.33	5.01	17.51	33.047	19.83	38.777	0.515	0.972	0.583	1.14	0.167	34	12	3	33	11	1	12	8	0.242	1	0	0	22	11	0	1	0	0	0	0	0	0	0	0	1	0	64.7	32.4	0	2.9	0	10	1	0	1	0	0
14	8177	162.26	5.595	14.886	28.934	16.216	33.365	0.513	0.998	0.559	1.151	0.182	29	11	2	28	10	0	10	8	0.286	0	0	0	18	8	0	3	0	0	0	0	0	0	0	0	3	0	62.1	27.6	0	10.3	0	8	0	0	1	0	0
15	8255	56.12	4.677	6.107	11.534	7.046	13.661	0.509	0.961	0.587	1.138	0.5	12	4	3	11	3	1	4	0	0	1	0	0	8	4	0	0	0	0	0	0	0	0	0	0	0	0	66.7	33.3	0	0	0	2	2	0	1	0	0
16	1483	330.79	25.445	11.371	13.665	12.796	13.98	0.875	1.051	0.984	1.075	0.222	13	10	4	13	10	6	13	0	0	0	0	6	3	6	0	1	0	0	0	0	3	0	0	3	4	3	23.1	46.2	0	7.7	23.1	0	6	0	1	0	1
17	8449	163	12.538	9.95	13.626	10.455	14.343	0.765	1.048	0.804	1.103	0.25	13	9	3	13	9	6	12	0	0	0	0	6	4	6	0	1	0	0	0	2	0	0	0	2	3	2	30.8	46.2	0	7.7	15.4	0	6	0	1	0	1
18	16402	116.24	4.843	11.73	23.389	13.341	27.903	0.489	0.975	0.556	1.163	0.25	24	8	2	23	7	0	7	5	0.217	0	0	0	16	6	2	0	0	0	0	0	0	0	0	0	2	0	66.7	25	8.3	0	0	6	0	0	1	0	0
19	8892	116.18	5.809	10.59	19.956	11.477	22.91	0.53	0.998	0.574	1.145	0.25	20	8	3	19	7	1	8	4	0.211	1	0	0	12	6	0	2	0	0	0	0	0	0	0	0	2	0	60	30	0	10	0	5	1	0	1	0	0
20	9213	195.23	8.135	16.843	23.964	17.506	26.368	0.702	0.998	0.729	1.099	0.162	24	15	0	26	17	13	24	0	0	1	0	12	9	13	1	1	0	0	0	0	0	0	0	0	2	0	37.5	54.2	4.2	4.2	0	0	13	0	1	0	3
21	9246	98.16	5.774	9.349	16.745	10.262	19.285	0.55	0.985	0.604	1.134	0.381	17	7	0	18	8	0	8	0	0	0	0	0	10	6	0	1	0	0	0	0	0	0	0	0	1	0	58.8	35.3	0	5.9	0	6	0	0	1	0	2
22	9298	321.55	13.398	17.899	25.306	19.835	26.595	0.746	1.054	0.826	1.108	0.133	24	16	6	24	16	7	20	4	0.167	1	0	6	8	8	0	3	1	1	0	3	0	0	0	5	8	3	33.3	33.3	0	12.5	12.5	2	6	0	1	0	1
23	650	86.1	7.175	7.01	12.305	7.193	13.664	0.584	1.025	0.599	1.139	0.333	12	6	4	11	5	2	7	1	0.091	2	0	0	6	4	0	2	0	0	0	0	0	0	0	0	2	0	50	33.3	0	16.7	0	2	2	0	1	0	0
24	9988	106.11	7.579	7.92	14.702	7.892	16.419	0.566	1.05	0.564	1.173	0.286	14	7	3	13	6	1	7	2	0.154	1	0	0	7	4	0	2	0	0	1	0	0	0	0	0	3	1	50	28.6	0	14.3	7.1	3	1	0	1	0	0
25	179	88.12	6.294	7.537	14.189	7.955	16.08	0.538	1.014	0.568	1.149	0.333	14	6	4	13	5	1	6	1	0.077	1	0	0	8	4	0	2	0	0	0	0	0	0	0	0	2	0	57.1	28.6	0	14.3	0	3	1	0	1	0	0
26	91497	258.44	5.743	25.563	43.814	28.353	50.607	0.568	0.974	0.63	1.125	0.123	45	19	6	47	21	6	24	0	0	0	0	6	26	18	0	1	0	0	0	0	0	0	0	0	1	0	57.8	40	0	2.2	0	12	6	0	1	0	3
27	15530	370.91	26.494	12.423	14.335	15.301	14.979	0.887	1.024	1.093	1.07	0.2	14	11	4	14	11	7	16	0	0	0	1	6	3	7	1	1	0	0	0	0	0	2	0	2	4	2	21.4	50	7.1	7.1	14.3	0	6	1	1	0	1
28	965	282.52	5.232	28.385	52.676	31.853	61.477	0.526	0.975	0.59	1.138	0.1	54	20	3	53	19	2	21	15	0.283	2	0	0	34	18	0	2	0	0	0	0	0	0	0	0	2	0	63	33.3	0	3.7	0	15	3	0	1	0	0
29	16774	285.41	7.928	20.732	36.047	23.96	40.842	0.576	1.001	0.666	1.135	0.125	36	16	6	35	15	2	17	8	0.229	2	0	0	20	9	1	3	1	2	0	0	0	0	0	3	7	0	55.6	25	2.8	8.3	0	8	1	0	1	0	0
30	17312	286.34	6.818	24.105	41.887	26.637	47.544	0.574	0.997	0.634	1.132	0.111	42	19	3	42	19	7	23	10	0.238	1	0	6	23	14	0	4	1	0	0	0	0	0	0	1	5	0	54.8	33.3	0	9.5	0	8	6	0	1	0	1
31	17601	65.46	21.82	2.564	3.753	2.318	3.652	0.855	1.251	0.773	1.217	0.667	3	3	2	2	2	1	3	0	0	1	0	0	0	0	1	1	0	0	0	1	0	0	0	1	3	1	0	0	33.3	33.3	33.3	0	0	0	1	0	0
32	26323	138.63	9.902	8.837	14.262	10.006	15.734	0.631	1.019	0.715	1.124	0.286	14	7	3	13	6	1	7	3	0.231	1	0	0	7	4	0	1	0	1	0	1	0	0	0	2	3	1	50	28.6	0	7.1	7.1	3	1	0	1	0	0
33	27582	197.44	15.188	10.778	13.949	11.312	14.287	0.829	1.073	0.87	1.099	0.222	13	10	4	13	10	6	13	0	0	0	0	6	3	6	0	1	0	0	0	3	0	0	0	3	4	3	23.1	46.2	0	7.7	23.1	0	6	0	1	0	1
34	61828	241.48	14.205	11.906	18.062	12.415	19.447	0.7	1.062	0.73	1.144	0.2	17	11	6	17	11	2	13	0	0	2	0	0	6	5	2	2	0	0	0	1	1	0	0	2	6	2	35.3	29.4	11.8	11.8	11.8	3	2	0	1	0	1
35	27756	120.21	5.724	12.161	20.302	13.568	23.491	0.579	0.967	0.646	1.119	0.278	21	9	1	22	10	2	12	0	0	2	0	0	12	9	0	0	0	0	0	0	0	0	0	0	0	0	57.1	42.9	0	0	0	5	4	0	1	0	2
36	36392	355.73	9.881	23.588	38.662	22.835	42.202	0.655	1.074	0.634	1.172	0.091	36	23	9	36	23	10	30	6	0.167	4	0	6	13	12	3	4	0	0	3	1	0	0	0	1	11	4	36.1	33.3	8.3	11.1	11.1	6	6	0	1	0	1
37	37125	322.49	8.716	23.183	36.694	27.148	41.054	0.627	0.992	0.734	1.11	0.118	37	18	4	37	18	7	22	8	0.216	1	0	6	19	12	0	2	1	3	0	0	0	0	0	4	6	0	51.4	32.4	0	5.4	0	6	6	0	1	0	1
38	38479	281.35	7.214	23.138	39.683	23.926	44.654	0.593	1.018	0.613	1.145	0.105	39	20	8	39	20	10	27	6	0.154	4	0	6	19	13	3	4	0	0	0	0	0	0	0	0	7	0	48.7	33.3	7.7	10.3	0	7	6	0	1	0	1
39	44073	361.67	11.667	23.207	34.018	21.756	35.584	0.749	1.097	0.702	1.148	0.091	31	24	8	32	25	15	34	4	0.125	3	0	12	7	14	1	5	0	0	3	1	0	0	0	1	10	4	22.6	45.2	3.2	16.1	12.9	1	13	0	1	0	2
40	7703	148.22	6.444	13.876	22.629	15.023	25.701	0.603	0.984	0.653	1.117	0.2	23	11	2	23	11	7	15	2	0.087	1	0	6	12	10	0	1	0	0	0	0	0	0	0	0	1	0	52.2	43.5	0	4.3	0	2	8	0	1	0	1
41	63103	291.98	13.272	17.944	22.713	19.239	23.852	0.816	1.032	0.874	1.084	0.142	22	16	4	23	17	12	23	1	0.043	0	0	12	6	12	0	0	0	0	0	4	0	0	0	4	4	4	27.3	54.5	0	0	18.2	0	12	0	1	0	2
42	38759	266.47	5.438	26.332	47.909	29.33	55.647	0.537	0.978	0.599	1.136	0.105	49	19	6	48	18	3	21	10	0.208	3	0	0	30	17	0	2	0	0	0	0	0	0	0	0	2	0	61.2	34.7	0	4.1	0	12	5	0	1	0	0
43	93315	384.56	6.409	35.288	59.447	38	67.481	0.588	0.991	0.633	1.125	0.077	60	28	5	61	29	10	36	13	0.213	4	0	6	32	24	0	4	0	0	0	0	0	0	0	0	4	0	53.3	40	0	6.7	0	13	11	0	1	0	2
44	7848	76.18	6.348	6.294	11.611	7.693	13.581	0.525	0.968	0.641	1.132	0.5	12	4	2	11	3	0	3	1	0.091	0	0	0	8	3	0	0	0	1	0	0	0	0	0	1	1	0	66.7	25	0	0	0	3	0	0	1	0	0
45	91746	329.48	6.46	30.014	50.571	32.267	57.524	0.589	0.992	0.633	1.128	0.091	51	24	7	52	25	9	31	5	0.096	3	0	6	27	20	1	3	0	0	0	0	0	0	0	0	4	0	52.9	39.2	2	5.9	0	10	10	0	1	0	2
46	91778	407.63	11.989	24.448	35.807	24.818	38.917	0.719	1.053	0.73	1.145	0.095	34	23	7	35	24	12	31.5	4	0.114	0	1	11	11	15	2	1	0	0	3	1	1	0	0	2	8	5	32.4	44.1	5.9	2.9	14.7	4	10	1	1	0	2
47	36160	801.34	34.841	23.55	24.578	27.08	24.018	1.024	1.069	1.177	1.044	0.105	23	21	8	24	22	12	28	2	0.083	0	0	12	2	12	0	1	0	0	0	0	8	0	0	8	9	8	8.7	52.2	0	4.3	34.8	0	12	0	1	0	2
sharp
No.	NAME	MW	AMW	Sv	Se	Sp	Si	Mv	Me	Mp	Mi	GD	nAT	nSK	nTA	nBT	nBO	nBM	SCBO	RBN	RBF	nDB	nTB	nAB	nH	nC	nN	nO	nP	nS	nF	nCL	nBR	nI	nB	nHM	nHet	nX	H%	C%	N%	O%	X%	nCsp3	nCsp2	nCsp	nStructures	totalcharge	nCIC
1	7728	121.2	6.06	11.655	19.52	12.813	22.574	0.583	0.976	0.641	1.129	0.25	20	9	2	20	9	6	12	1	0.05	0	0	6	11	8	1	0	0	0	0	0	0	0	0	0	1	0	55	40	5	0	0	3	5	0	1	0	1
2	7819	128.19	6.104	11.59	20.956	12.477	23.91	0.552	0.998	0.594	1.139	0.222	21	9	4	20	8	2	10	4	0.2	2	0	0	12	7	0	2	0	0	0	0	0	0	0	0	2	0	57.1	33.3	0	9.5	0	4	3	0	1	0	0
3	7842	118.96	16.994	5.079	6.996	5.875	7.672	0.726	0.999	0.839	1.096	0.5	7	4	2	6	3	1	5	0	0	0	1	0	3	3	0	0	0	0	0	0	1	0	0	1	1	1	42.9	42.9	0	0	14.3	1	0	2	1	0	0
4	7885	205.6	10.28	13.055	19.935	15.96	22.462	0.653	0.997	0.798	1.123	0.222	20	9	4	19	8	0	8	3	0.158	0	0	0	11	5	0	0	0	0	0	3	0	0	0	4	4	3	55	25	0	0	15	5	0	0	1	0	0
5	8008	69.12	5.76	6.602	11.753	7.29	13.744	0.55	0.979	0.607	1.145	0.4	12	5	2	11	4	1	6	1	0.091	0	1	0	7	4	1	0	0	0	0	0	0	0	0	0	1	0	58.3	33.3	8.3	0	0	3	0	1	1	0	0
6	8071	90.14	5.634	8.064	16.073	8.716	18.495	0.504	1.005	0.545	1.156	0.333	16	6	2	15	5	0	5	3	0.2	0	0	0	10	4	0	2	0	0	0	0	0	0	0	0	2	0	62.5	25	0	12.5	0	4	0	0	1	0	0
7	8846	128.19	6.104	11.59	20.956	12.477	23.91	0.552	0.998	0.594	1.139	0.222	21	9	3	20	8	2	10	5	0.25	2	0	0	12	7	0	2	0	0	0	0	0	0	0	0	2	0	57.1	33.3	0	9.5	0	4	3	0	1	0	0
8	62388	224.33	6.231	20.412	35.818	21.978	40.78	0.567	0.995	0.61	1.133	0.133	36	16	4	36	16	3	19	6	0.167	3	0	0	20	13	0	3	0	0	0	0	0	0	0	0	3	0	55.6	36.1	0	8.3	0	9	4	0	1	0	1
mint
No.	NAME	MW	AMW	Sv	Se	Sp	Si	Mv	Me	Mp	Mi	GD	nAT	nSK	nTA	nBT	nBO	nBM	SCBO	RBN	RBF	nDB	nTB	nAB	nH	nC	nN	nO	nP	nS	nF	nCL	nBR	nI	nB	nHM	nHet	nX	H%	C%	N%	O%	X%	nCsp3	nCsp2	nCsp	nStructures	totalcharge	nCIC
1	165675	156.3	5.042	15.983	30.163	18.069	35.361	0.516	0.973	0.583	1.141	0.2	31	11	4	31	11	0	11	1	0.032	0	0	0	20	10	0	1	0	0	0	0	0	0	0	0	1	0	64.5	32.3	0	3.2	0	10	0	0	1	0	1
2	26447	154.28	5.32	15.456	28.28	17.307	32.946	0.533	0.975	0.597	1.136	0.2	29	11	4	29	11	1	12	1	0.034	1	0	0	18	10	0	1	0	0	0	0	0	0	0	0	1	0	62.1	34.5	0	3.4	0	9	1	0	1	0	1
3	7937	107.17	6.304	10.129	16.636	11.051	19.159	0.596	0.979	0.65	1.127	0.286	17	8	2	17	8	6	11	0	0	0	0	6	9	7	1	0	0	0	0	0	0	0	0	0	1	0	52.9	41.2	5.9	0	0	2	5	0	1	0	1
4	7967	98.16	5.774	9.349	16.745	10.262	19.285	0.55	0.985	0.604	1.134	0.333	17	7	1	17	7	1	8	0	0	1	0	0	10	6	0	1	0	0	0	0	0	0	0	0	1	0	58.8	35.3	0	5.9	0	5	1	0	1	0	1
5	8452	84.13	6.009	7.822	13.862	8.5	15.87	0.559	0.99	0.607	1.134	0.4	14	6	1	14	6	1	7	0	0	1	0	0	8	5	0	1	0	0	0	0	0	0	0	0	1	0	57.1	35.7	0	7.1	0	4	1	0	1	0	1
6	8858	98.16	5.774	9.349	16.745	10.262	19.285	0.55	0.985	0.604	1.134	0.286	17	7	4	16	6	2	8	1	0.062	2	0	0	10	6	0	1	0	0	0	0	0	0	0	0	1	0	58.8	35.3	0	5.9	0	3	3	0	1	0	0
7	61021	176.24	6.294	15.074	28.378	15.909	32.159	0.538	1.014	0.568	1.149	0.182	28	12	4	28	12	0	12	0	0	0	0	0	16	8	0	4	0	0	0	0	0	0	0	0	4	0	57.1	28.6	0	14.3	0	8	0	0	1	0	1
Fish
No.	NAME	MW	AMW	Sv	Se	Sp	Si	Mv	Me	Mp	Mi	GD	nAT	nSK	nTA	nBT	nBO	nBM	SCBO	RBN	RBF	nDB	nTB	nAB	nH	nC	nN	nO	nP	nS	nF	nCL	nBR	nI	nB	nHM	nHet	nX	H%	C%	N%	O%	X%	nCsp3	nCsp2	nCsp	nStructures	totalcharge	nCIC
1	1001	121.2	6.06	11.655	19.52	12.813	22.574	0.583	0.976	0.641	1.129	0.25	20	9	1	20	9	6	12	2	0.1	0	0	6	11	8	1	0	0	0	0	0	0	0	0	0	1	0	55	40	5	0	0	2	6	0	1	0	1
2	7912	101.22	4.601	10.709	21.287	12.336	25.405	0.487	0.968	0.561	1.155	0.286	22	7	4	21	6	0	6	2	0.095	0	0	0	15	6	1	0	0	0	0	0	0	0	0	0	1	0	68.2	27.3	4.5	0	0	6	0	0	1	0	0
3	8016	75.13	5.366	6.843	13.964	7.506	16.368	0.489	0.997	0.536	1.169	0.4	14	5	2	13	4	0	4	2	0.154	0	0	0	9	3	1	1	0	0	0	0	0	0	0	0	2	0	64.3	21.4	7.1	7.1	0	3	0	0	1	0	0
4	8264	154.15	7.34	11.225	21.32	12.654	24.761	0.535	1.015	0.603	1.179	0.222	21	9	6	20	8	1	9	2	0.1	1	0	0	12	4	2	1	1	0	1	0	0	0	0	1	5	1	57.1	19	9.5	4.8	4.8	4	0	0	1	0	0
5	942	162.26	6.241	15.204	25.505	16.58	29.488	0.585	0.981	0.638	1.134	0.197	26	12	1	27	13	6	16	1	0.037	0	0	6	14	10	2	0	0	0	0	0	0	0	0	0	2	0	53.8	38.5	7.7	0	0	5	5	0	1	0	2
Minority
No.	NAME	MW	AMW	Sv	Se	Sp	Si	Mv	Me	Mp	Mi	GD	nAT	nSK	nTA	nBT	nBO	nBM	SCBO	RBN	RBF	nDB	nTB	nAB	nH	nC	nN	nO	nP	nS	nF	nCL	nBR	nI	nB	nHM	nHet	nX	H%	C%	N%	O%	X%	nCsp3	nCsp2	nCsp	nStructures	totalcharge	nCIC
1	702	46.08	5.12	4.295	8.978	4.739	10.455	0.477	0.998	0.527	1.162	0.667	9	3	2	8	2	0	2	0	0	0	0	0	6	2	0	1	0	0	0	0	0	0	0	0	1	0	66.7	22.2	0	11.1	0	2	0	0	1	0	0
2	679	78.15	7.815	5.482	10.055	6.386	11.375	0.548	1.005	0.639	1.137	0.5	10	4	3	9	3	1	4	0	0	1	0	0	6	2	0	1	0	1	0	0	0	0	0	1	2	0	60	20	0	10	0	2	0	0	1	0	0
3	338	138.13	8.633	10.725	16.633	10.648	17.874	0.67	1.04	0.665	1.117	0.222	16	10	3	16	10	7	14	1	0.062	1	0	6	6	7	0	3	0	0	0	0	0	0	0	0	3	0	37.5	43.8	0	18.8	0	0	7	0	1	0	1
4	1031	60.11	5.009	5.822	11.862	6.5	13.87	0.485	0.988	0.542	1.156	0.5	12	4	2	11	3	0	3	1	0.091	0	0	0	8	3	0	1	0	0	0	0	0	0	0	0	1	0	66.7	25	0	8.3	0	3	0	0	1	0	0
5	992	266.32	20.486	12.433	14.597	13.028	14.175	0.956	1.123	1.002	1.09	0.182	13	12	6	13	12	6	15	0	0	0	0	6	1	6	0	1	0	0	0	5	0	0	0	5	6	5	7.7	46.2	0	7.7	38.5	0	6	0	1	0	1
6	1489	249.1	9.964	16.96	25.931	17.648	28.007	0.678	1.037	0.706	1.12	0.143	25	15	4	25	15	7	19	5	0.2	1	0	6	10	10	0	3	0	0	0	2	0	0	0	2	5	2	40	40	0	12	8	3	7	0	1	0	1
7	335	108.15	6.759	9.822	15.862	10.5	17.87	0.614	0.991	0.656	1.117	0.286	16	8	2	16	8	6	11	0	0	0	0	6	8	7	0	1	0	0	0	0	0	0	0	0	1	0	50	43.8	0	6.3	0	1	6	0	1	0	1
8	6	202.56	12.66	12.256	17.72	11.449	18.193	0.766	1.108	0.716	1.137	0.167	16	13	5	16	13	10	20	2	0.125	4	0	6	3	6	2	4	0	0	0	1	0	0	0	1	7	1	18.8	37.5	12.5	25	6.3	0	6	0	1	0	1
9	240	106.13	7.581	9.295	13.978	9.739	15.455	0.664	0.998	0.696	1.104	0.286	14	8	1	14	8	7	12	1	0.071	1	0	6	6	7	0	1	0	0	0	0	0	0	0	0	1	0	42.9	50	0	7.1	0	0	7	0	1	0	1
10	7657	198.28	6.837	18.402	28.513	19.784	32.116	0.635	0.983	0.682	1.107	0.152	29	15	0	30	16	12	22	4	0.133	0	0	12	14	14	0	1	0	0	0	0	0	0	0	0	1	0	48.3	48.3	0	3.4	0	2	12	0	1	0	2
11	7749	102.15	6.009	9.064	17.073	9.716	19.495	0.533	1.004	0.572	1.147	0.286	17	7	3	16	6	1	7	3	0.187	1	0	0	10	5	0	2	0	0	0	0	0	0	0	0	2	0	58.8	29.4	0	11.8	0	4	1	0	1	0	0
12	7820	146.16	7.308	11.493	20.727	11.625	22.914	0.575	1.036	0.581	1.146	0.2	20	10	4	19	9	2	11	5	0.263	2	0	0	10	6	0	4	0	0	0	0	0	0	0	0	4	0	50	30	0	20	0	4	2	0	1	0	0
13	7839	187.86	23.482	5.631	8.109	6.989	8.929	0.704	1.014	0.874	1.116	0.5	8	4	2	7	3	0	3	0	0	0	0	0	4	2	0	0	0	0	0	0	2	0	0	2	2	2	50	25	0	0	25	2	0	0	1	0	0
14	7849	143.41	17.926	5.433	8.204	6.494	9.031	0.679	1.025	0.812	1.129	0.5	8	4	2	7	3	0	3	0	0	0	0	0	4	2	0	0	0	0	0	1	1	0	0	2	2	2	50	25	0	0	25	2	0	0	1	0	0
15	7918	102.1	7.854	7.725	13.633	7.648	14.874	0.594	1.049	0.588	1.144	0.286	13	7	4	12	6	2	8	2	0.167	2	0	0	6	4	0	3	0	0	0	0	0	0	0	0	3	0	46.2	30.8	0	23.1	0	2	2	0	1	0	0
16	342	108.15	6.759	9.822	15.862	10.5	17.87	0.614	0.991	0.656	1.117	0.286	16	8	2	16	8	6	11	0	0	0	0	6	8	7	0	1	0	0	0	0	0	0	0	0	1	0	50	43.8	0	6.3	0	1	6	0	1	0	1
17	7933	128.56	9.889	9.123	13.302	9.597	14.399	0.702	1.023	0.738	1.108	0.286	13	8	2	13	8	6	11	0	0	0	0	6	5	6	0	1	0	0	0	1	0	0	0	1	2	1	38.5	46.2	0	7.7	7.7	0	6	0	1	0	1
18	8020	76.11	5.855	6.537	13.189	6.955	15.08	0.503	1.015	0.535	1.16	0.4	13	5	2	12	4	0	4	2	0.167	0	0	0	8	3	0	2	0	0	0	0	0	0	0	0	2	0	61.5	23.1	0	15.4	0	3	0	0	1	0	0
19	8026	75.08	7.508	5.505	10.524	5.437	11.747	0.55	1.052	0.544	1.175	0.4	10	5	2	9	4	1	5	2	0.222	1	0	0	5	2	1	2	0	0	0	0	0	0	0	0	3	0	50	20	10	20	0	2	0	0	1	0	0
20	8028	72.12	5.548	6.822	12.862	7.5	14.87	0.525	0.989	0.577	1.144	0.5	13	5	0	13	5	0	5	0	0	0	0	0	8	4	0	1	0	0	0	0	0	0	0	0	1	0	61.5	30.8	0	7.7	0	4	0	0	1	0	1
21	8058	86.2	4.31	9.688	19.185	11.33	22.906	0.484	0.959	0.566	1.145	0.333	20	6	2	19	5	0	5	3	0.158	0	0	0	14	6	0	0	0	0	0	0	0	0	0	0	0	0	70	30	0	0	0	6	0	0	1	0	0
22	8093	128.24	5.13	12.929	24.396	14.546	28.531	0.517	0.976	0.582	1.141	0.222	25	9	3	24	8	1	9	5	0.208	1	0	0	16	8	0	1	0	0	0	0	0	0	0	0	1	0	64	32	0	4	0	7	1	0	1	0	0
23	356	114.26	4.395	12.741	24.952	14.853	29.737	0.49	0.96	0.571	1.144	0.25	26	8	2	25	7	0	7	5	0.2	0	0	0	18	8	0	0	0	0	0	0	0	0	0	0	0	0	69.2	30.8	0	0	0	8	0	0	1	0	0
24	8133	118.2	5.373	11.117	21.84	12.239	25.325	0.505	0.993	0.556	1.151	0.25	22	8	2	21	7	0	7	5	0.238	0	0	0	14	6	0	2	0	0	0	0	0	0	0	0	2	0	63.6	27.3	0	9.1	0	6	0	0	1	0	0
25	8139	214.39	5.229	21.278	40.141	23.807	46.816	0.519	0.979	0.581	1.142	0.133	41	15	3	40	14	1	15	11	0.275	1	0	0	26	13	0	2	0	0	0	0	0	0	0	0	2	0	63.4	31.7	0	4.9	0	12	1	0	1	0	0
26	8141	128.29	4.424	14.268	27.836	16.614	33.152	0.492	0.96	0.573	1.143	0.222	29	9	2	28	8	0	8	6	0.214	0	0	0	20	9	0	0	0	0	0	0	0	0	0	0	0	0	69	31	0	0	0	9	0	0	1	0	0
27	8158	158.27	5.458	15.171	28.607	16.762	33.156	0.523	0.986	0.578	1.143	0.182	29	11	3	28	10	1	11	7	0.25	1	0	0	18	9	0	2	0	0	0	0	0	0	0	0	2	0	62.1	31	0	6.9	0	8	1	0	1	0	0
28	8175	156.3	5.042	15.983	30.163	18.069	35.361	0.516	0.973	0.583	1.141	0.182	31	11	2	30	10	1	11	8	0.267	1	0	0	20	10	0	1	0	0	0	0	0	0	0	0	1	0	64.5	32.3	0	3.2	0	9	1	0	1	0	0
29	8193	186.38	4.779	19.563	37.814	22.353	44.607	0.502	0.97	0.573	1.144	0.154	39	13	2	38	12	0	12	10	0.263	0	0	0	26	12	0	1	0	0	0	0	0	0	0	0	1	0	66.7	30.8	0	2.6	0	12	0	0	1	0	0
30	8303	264.73	26.473	10.26	11.92	10.886	11.119	1.026	1.192	1.089	1.112	0.2	10	10	7	9	9	1	10	0	0	1	0	0	0	3	0	1	0	0	0	6	0	0	0	6	7	6	0	30	0	10	60	2	1	0	1	0	0
31	8360	197.03	11.59	11.708	18.156	11.92	19.549	0.689	1.068	0.701	1.15	0.2	17	11	6	17	11	2	13	0	0	2	0	0	6	5	2	2	0	0	0	2	0	0	0	2	6	2	35.3	29.4	11.8	11.8	11.8	3	2	0	1	0	1
32	8663	144.18	7.588	12.822	18.862	13.5	20.87	0.675	0.993	0.711	1.098	0.218	19	11	1	20	12	11	17.5	0	0	0	0	11	8	10	0	1	0	0	0	0	0	0	0	0	1	0	42.1	52.6	0	5.3	0	0	10	0	1	0	2
33	8857	88.12	6.294	7.537	14.189	7.955	16.08	0.538	1.014	0.568	1.149	0.333	14	6	3	13	5	1	6	2	0.154	1	0	0	8	4	0	2	0	0	0	0	0	0	0	0	2	0	57.1	28.6	0	14.3	0	3	1	0	1	0	0
34	8900	100.23	4.358	11.214	22.069	13.091	26.322	0.488	0.96	0.569	1.144	0.286	23	7	2	22	6	0	6	4	0.182	0	0	0	16	7	0	0	0	0	0	0	0	0	0	0	0	0	69.6	30.4	0	0	0	7	0	0	1	0	0
35	727	290.82	16.157	14.126	19.244	15.716	20.155	0.785	1.069	0.873	1.12	0.182	18	12	6	18	12	0	12	0	0	0	0	0	6	6	0	0	0	0	0	6	0	0	0	6	6	6	33.3	33.3	0	0	33.3	6	0	0	1	0	1
36	9550	42.05	8.41	3.043	5.204	3.011	5.997	0.609	1.041	0.602	1.199	0.667	5	3	2	4	2	2	4	0	0	2	0	0	2	1	2	0	0	0	0	0	0	0	0	0	2	0	40	20	40	0	0	0	1	0	1	0	0
37	9609	90.21	6.014	7.821	14.494	9.455	16.996	0.521	0.966	0.63	1.133	0.4	15	5	2	14	4	0	4	2	0.143	0	0	0	10	4	0	0	0	1	0	0	0	0	0	1	1	0	66.7	26.7	0	0	0	4	0	0	1	0	0
38	9999	52.04	13.01	3.516	4.32	3.25	4.581	0.879	1.08	0.812	1.145	0.5	4	4	2	3	3	2	7	0	0	0	2	0	0	2	2	0	0	0	0	0	0	0	0	0	2	0	0	50	50	0	0	0	0	2	1	0	0
39	64685	154.28	5.32	15.456	28.28	17.307	32.946	0.533	0.975	0.597	1.136	0.218	29	11	4	30	12	0	12	0	0	0	0	0	18	10	0	1	0	0	0	0	0	0	0	0	1	0	62.1	34.5	0	3.4	0	10	0	0	1	0	2
40	16248	225.34	7.511	18.326	30.018	19.892	33.743	0.611	1.001	0.663	1.125	0.143	30	15	5	30	15	7	19	3	0.1	1	0	6	15	11	1	2	0	1	0	0	0	0	0	1	4	0	50	36.7	3.3	6.7	0	4	7	0	1	0	1
41	16590	146.3	8.128	11.008	17.571	13.102	19.916	0.612	0.976	0.728	1.106	0.25	18	8	2	17	7	2	9	5	0.294	2	0	0	10	6	0	0	0	2	0	0	0	0	0	2	2	0	55.6	33.3	0	0	0	2	4	0	1	0	0
42	16891	242.3	6.923	20.315	35.589	21.125	39.784	0.58	1.017	0.604	1.137	0.118	35	17	6	34	16	4	20	10	0.294	4	0	0	18	12	0	5	0	0	0	0	0	0	0	0	5	0	51.4	34.3	0	14.3	0	6	6	0	1	0	0
43	9354	182.24	11.39	10.814	17.113	11.398	17.923	0.676	1.07	0.712	1.12	0.2	16	10	6	15	9	2	11	3	0.2	2	0	0	6	4	0	4	0	2	0	0	0	0	0	2	6	0	37.5	25	0	25	0	2	2	0	1	0	0
44	17581	207.06	10.353	13.719	20.72	14.432	22.383	0.686	1.036	0.722	1.119	0.182	20	12	4	20	12	6	15	2	0.1	0	0	6	8	8	0	2	0	0	0	2	0	0	0	2	4	2	40	40	0	10	10	2	6	0	1	0	1
45	16726	197.97	16.497	9.864	13.935	9.096	14.011	0.822	1.161	0.758	1.168	0.2	12	11	5	12	11	3	14	0	0	3	0	0	1	3	3	3	0	0	0	2	0	0	0	2	8	2	8.3	25	25	25	16.7	0	3	0	1	0	1
46	18996	330.28	7.864	25.901	42.123	28.006	47.372	0.617	1.003	0.667	1.128	0.105	42	21	4	43	22	7	26	6	0.14	1	0	6	21	16	1	2	0	0	0	2	0	0	0	2	5	2	50	38.1	2.4	4.8	4.8	9	7	0	1	0	2
47	19395	322.36	8.712	21.59	37.458	25.307	41.902	0.584	1.012	0.684	1.132	0.118	37	17	6	36	16	2	18	10	0.278	2	0	0	20	8	0	5	2	2	0	0	0	0	0	4	9	0	54.1	21.6	0	13.5	0	8	0	0	1	0	0
48	581	163.22	8.591	11.46	19.695	12.063	21.707	0.603	1.037	0.635	1.142	0.2	19	10	5	18	9	2	11	3	0.167	2	0	0	9	5	1	3	0	1	0	0	0	0	0	1	5	0	47.4	26.3	5.3	15.8	0	3	2	0	1	0	0
49	61483	215.59	11.347	13.528	19.051	16.199	21.047	0.712	1.003	0.853	1.108	0.222	19	10	3	19	10	1	11	0	0	1	0	0	9	6	0	0	0	0	0	3	0	0	0	4	4	3	47.4	31.6	0	0	15.8	4	2	0	1	0	1
50	29307	313.34	8.704	23.206	36.531	25.244	40.301	0.645	1.015	0.701	1.119	0.111	36	20	3	37	21	12	27.5	7	0.189	1	0	11	16	13	1	4	1	1	0	0	0	0	0	2	7	0	44.4	36.1	2.8	11.1	0	4	9	0	1	0	2
51	7868	112.24	4.677	12.214	23.069	14.091	27.322	0.509	0.961	0.587	1.138	0.25	24	8	5	23	7	1	8	2	0.087	1	0	0	16	8	0	0	0	0	0	0	0	0	0	0	0	0	66.7	33.3	0	0	0	6	2	0	1	0	0
52	34766	225.34	7.511	18.326	30.018	19.892	33.743	0.611	1.001	0.663	1.125	0.143	30	15	3	30	15	7	19	5	0.167	1	0	6	15	11	1	2	0	1	0	0	0	0	0	1	4	0	50	36.7	3.3	6.7	0	4	7	0	1	0	1
53	38779	373.65	11.323	21.849	33.538	24.756	36.794	0.662	1.016	0.75	1.115	0.118	33	18	5	33	18	7	22	7	0.212	1	0	6	15	11	0	3	1	1	0	1	1	0	0	4	7	2	45.5	33.3	0	9.1	6.1	5	6	0	1	0	1
54	62155	354.53	9.091	24.194	40.131	26.114	44.497	0.62	1.029	0.67	1.141	0.095	39	21	8	38	20	4	24	8	0.211	4	0	0	18	10	4	4	0	3	0	0	0	0	0	3	11	0	46.2	25.6	10.3	10.3	0	6	4	0	1	0	0
55	44093	217.32	7.494	17.041	29.345	18.347	32.953	0.588	1.012	0.633	1.136	0.154	29	14	5	29	14	2	16	3	0.103	2	0	0	15	9	1	3	0	1	0	0	0	0	0	1	5	0	51.7	31	3.4	10.3	0	7	2	0	1	0	1
56	54744	288.38	7.034	24.928	41.138	26.228	46.362	0.608	1.003	0.64	1.131	0.105	41	21	7	42	22	9	28	4	0.095	3	0	6	20	16	2	3	0	0	0	0	0	0	0	0	5	0	48.8	39	4.9	7.3	0	7	9	0	1	0	2
57	52999	381.41	9.303	27.217	42.967	27.21	46.744	0.664	1.048	0.664	1.14	0.083	41	26	7	42	27	16	37	6	0.143	4	0	12	15	14	5	6	0	1	0	0	0	0	0	1	12	0	36.6	34.1	12.2	14.6	0	3	11	0	1	0	2
58	91752	270.44	7.117	21.049	37.385	25.023	42.965	0.554	0.984	0.659	1.131	0.133	38	15	6	37	14	1	15	8	0.216	1	0	0	23	10	0	2	1	2	0	0	0	0	0	3	5	0	60.5	26.3	0	5.3	0	10	0	0	1	0	0
59	91776	396.42	9.219	27.844	45.334	27.87	50.186	0.648	1.054	0.648	1.167	0.083	43	26	9	44	27	8	32	5	0.114	2	0	6	17	16	2	2	0	1	5	0	0	0	0	1	10	5	39.5	37.2	4.7	4.7	11.6	9	7	0	1	0	2
60	107646	291.75	10.42	18.846	29.542	19.182	32.229	0.673	1.055	0.685	1.151	0.124	28	18	4	29	19	8	24.5	3	0.103	3	0	5	10	8	5	3	0	1	0	1	0	0	0	2	10	1	35.7	28.6	17.9	10.7	3.6	4	4	0	1	0	2
[truncated: 5,000 more columns]

## Sheet: pleasant
No.	NAME	MW	AMW	Sv	Se	Sp	Si	Mv	Me	Mp	Mi	GD	nAT	nSK	nTA	nBT	nBO	nBM	SCBO	RBN	RBF	nDB	nTB	nAB	nH	nC	nN	nO	nP	nS	nF	nCL	nBR	nI	nB	nHM	nHet	nX	H%	C%	N%	O%	X%	nCsp3	nCsp2	nCsp	nStructures	totalcharge	nCIC
1	323	146.15	8.597	12.01	17.305	12.193	18.664	0.706	1.018	0.717	1.098	0.218	17	11	1	18	12	8	17	0	0	2	0	6	6	9	0	2	0	0	0	0	0	0	0	0	2	0	35.3	52.9	0	11.8	0	0	9	0	1	0	2
2	7636	184.31	5.585	17.698	32.491	19.523	37.571	0.536	0.985	0.592	1.139	0.154	33	13	4	32	12	2	14	8	0.25	2	0	0	20	11	0	2	0	0	0	0	0	0	0	0	2	0	60.6	33.3	0	6.1	0	8	3	0	1	0	0
3	7757	116.13	7.258	9.252	16.516	9.409	18.289	0.578	1.032	0.588	1.143	0.25	16	8	4	15	7	2	9	3	0.2	2	0	0	8	5	0	3	0	0	0	0	0	0	0	0	3	0	50	31.3	0	18.8	0	3	2	0	1	0	0
4	7764	113.13	7.542	9.031	15.407	9.199	17.163	0.602	1.027	0.613	1.144	0.25	15	8	3	14	7	2	10	3	0.214	1	1	0	7	5	1	2	0	0	0	0	0	0	0	0	3	0	46.7	33.3	6.7	13.3	0	3	1	1	1	0	0
5	7766	118.15	6.564	9.778	18.4	10.171	20.704	0.543	1.022	0.565	1.15	0.25	18	8	3	17	7	1	8	4	0.235	1	0	0	10	5	0	3	0	0	0	0	0	0	0	0	3	0	55.6	27.8	0	16.7	0	4	1	0	1	0	0
6	11	98.96	12.37	5.235	8.298	6	9.134	0.654	1.037	0.75	1.142	0.5	8	4	2	7	3	0	3	0	0	0	0	0	4	2	0	0	0	0	0	2	0	0	0	2	2	2	50	25	0	0	25	2	0	0	1	0	0
7	7854	55.09	6.121	5.075	8.869	5.529	10.329	0.564	0.985	0.614	1.148	0.5	9	4	2	8	3	1	5	0	0	0	1	0	5	3	1	0	0	0	0	0	0	0	0	0	1	0	55.6	33.3	11.1	0	0	2	0	1	1	0	0
8	7865	60.06	7.507	4.483	8.422	4.432	9.249	0.56	1.053	0.554	1.156	0.5	8	4	2	7	3	1	4	1	0.143	1	0	0	4	2	0	2	0	0	0	0	0	0	0	0	2	0	50	25	0	25	0	1	1	0	1	0	0
9	7873	290.22	7.844	20.646	37.96	22.921	42.48	0.558	1.026	0.619	1.148	0.118	37	17	6	36	16	2	18	10	0.278	2	0	0	20	8	0	7	2	0	0	0	0	0	0	2	9	0	54.1	21.6	0	18.9	0	8	0	0	1	0	0
10	7900	90.14	5.634	8.064	16.073	8.716	18.495	0.504	1.005	0.545	1.156	0.333	16	6	3	15	5	0	5	2	0.133	0	0	0	10	4	0	2	0	0	0	0	0	0	0	0	2	0	62.5	25	0	12.5	0	4	0	0	1	0	0
11	7909	100.18	5.273	9.876	18.629	11.023	21.701	0.52	0.98	0.58	1.142	0.286	19	7	4	18	6	1	7	2	0.111	1	0	0	12	6	0	1	0	0	0	0	0	0	0	0	1	0	63.2	31.6	0	5.3	0	5	1	0	1	0	0
12	7997	102.15	6.009	9.064	17.073	9.716	19.495	0.533	1.004	0.572	1.147	0.286	17	7	3	16	6	1	7	3	0.187	1	0	0	10	5	0	2	0	0	0	0	0	0	0	0	2	0	58.8	29.4	0	11.8	0	4	1	0	1	0	0
13	8003	72.17	4.245	8.161	16.302	9.568	19.491	0.48	0.959	0.563	1.147	0.4	17	5	2	16	4	0	4	2	0.125	0	0	0	12	5	0	0	0	0	0	0	0	0	0	0	0	0	70.6	29.4	0	0	0	5	0	0	1	0	0
14	8054	118.15	6.564	9.778	18.4	10.171	20.704	0.543	1.022	0.565	1.15	0.25	18	8	3	17	7	1	8	4	0.235	1	0	0	10	5	0	3	0	0	0	0	0	0	0	0	3	0	55.6	27.8	0	16.7	0	4	1	0	1	0	0
15	8134	120.17	6.009	10.305	20.284	10.932	23.119	0.515	1.014	0.547	1.156	0.25	20	8	2	19	7	0	7	5	0.263	0	0	0	12	5	0	3	0	0	0	0	0	0	0	0	3	0	60	25	0	15	0	5	0	0	1	0	0
16	8439	162.2	7.373	14.064	22.073	14.716	24.495	0.639	1.003	0.669	1.113	0.197	22	12	1	23	13	7	17	1	0.043	1	0	6	10	10	0	2	0	0	0	0	0	0	0	0	2	0	45.5	45.5	0	9.1	0	2	8	0	1	0	2
[truncated: 5,000 more columns]

## Sheet: unpleasent
No.	NAME	MW	AMW	Sv	Se	Sp	Si	Mv	Me	Mp	Mi	GD	nAT	nSK	nTA	nBT	nBO	nBM	SCBO	RBN	RBF	nDB	nTB	nAB	nH	nC	nN	nO	nP	nS	nF	nCL	nBR	nI	nB	nHM	nHet	nX	H%	C%	N%	O%	X%	nCsp3	nCsp2	nCsp	nStructures	totalcharge	nCIC
1	1133	92.13	10.237	5.67	9.498	6.08	10.169	0.63	1.055	0.675	1.13	0.4	9	5	3	8	4	1	5	1	0.125	1	0	0	4	2	0	2	0	1	0	0	0	0	0	1	3	0	44.4	22.2	0	22.2	0	1	1	0	1	0	0
2	104745	73.08	7.308	5.747	10.364	5.812	11.457	0.575	1.036	0.581	1.146	0.4	10	5	3	9	4	1	5	1	0.111	1	0	0	5	3	0	2	0	0	0	0	0	0	0	0	2	0	50	30	0	20	0	2	1	0	1	-1	0
3	1068	62.15	6.906	4.767	8.727	5.932	10.166	0.53	0.97	0.659	1.13	0.667	9	3	2	8	2	0	2	0	0	0	0	0	6	2	0	0	0	1	0	0	0	0	0	1	1	0	66.7	22.2	0	0	0	2	0	0	1	0	0
4	7768	113.18	5.957	10.37	18.847	11.267	21.784	0.546	0.992	0.593	1.147	0.286	19	8	1	19	8	1	9	0	0	1	0	0	11	6	1	1	0	0	0	0	0	0	0	0	2	0	57.9	31.6	5.3	5.3	0	5	1	0	1	0	1
5	7834	72.12	5.548	6.822	12.862	7.5	14.87	0.525	0.989	0.577	1.144	0.5	13	5	1	13	5	0	5	1	0.077	0	0	0	8	4	0	1	0	0	0	0	0	0	0	0	1	0	61.5	30.8	0	7.7	0	4	0	0	1	0	1
6	7843	58.14	4.153	6.634	13.418	7.807	16.076	0.474	0.958	0.558	1.148	0.5	14	4	2	13	3	0	3	1	0.077	0	0	0	10	4	0	0	0	0	0	0	0	0	0	0	0	0	71.4	28.6	0	0	0	4	0	0	1	0	0
7	264	88.12	6.294	7.537	14.189	7.955	16.08	0.538	1.014	0.568	1.149	0.333	14	6	3	13	5	1	6	2	0.154	1	0	0	8	4	0	2	0	0	0	0	0	0	0	0	2	0	57.1	28.6	0	14.3	0	3	1	0	1	0	0
8	7903	89.11	6.855	7.031	13.407	7.199	15.163	0.541	1.031	0.554	1.166	0.333	13	6	3	12	5	2	7	2	0.167	2	0	0	7	3	1	2	0	0	0	0	0	0	0	0	3	0	53.8	23.1	7.7	15.4	0	3	0	0	1	0	0
9	7963	93.14	6.653	8.602	13.753	9.29	15.744	0.614	0.982	0.664	1.125	0.333	14	7	1	14	7	6	10	0	0	0	0	6	7	6	1	0	0	0	0	0	0	0	0	0	1	0	50	42.9	7.1	0	0	1	5	0	1	0	1
10	7964	112.56	9.38	8.408	11.975	9.142	13.19	0.701	0.998	0.762	1.099	0.333	12	7	1	12	7	6	10	0	0	0	0	6	5	6	0	0	0	0	0	1	0	0	0	1	1	1	41.7	50	0	0	8.3	0	6	0	1	0	1
11	7975	93.14	6.653	8.602	13.753	9.29	15.744	0.614	0.982	0.664	1.125	0.333	14	7	1	14	7	6	10	0	0	0	0	6	7	6	1	0	0	0	0	0	0	0	0	0	1	0	50	42.9	7.1	0	0	1	5	0	1	0	1
12	7991	102.15	6.009	9.064	17.073	9.716	19.495	0.533	1.004	0.572	1.147	0.286	17	7	3	16	6	1	7	3	0.187	1	0	0	10	5	0	2	0	0	0	0	0	0	0	0	2	0	58.8	29.4	0	11.8	0	4	1	0	1	0	0
13	8004	70.15	4.677	7.634	14.418	8.807	17.076	0.509	0.961	0.587	1.138	0.4	15	5	2	14	4	1	5	2	0.143	1	0	0	10	5	0	0	0	0	0	0	0	0	0	0	0	0	66.7	33.3	0	0	0	3	2	0	1	0	0
14	8005	92.58	6.613	7.461	13.742	8.665	16.02	0.533	0.982	0.619	1.144	0.4	14	5	2	13	4	0	4	1	0.077	0	0	0	9	4	0	0	0	0	0	1	0	0	0	1	1	1	64.3	28.6	0	0	7.1	4	0	0	1	0	0
15	8012	90.21	6.014	7.821	14.494	9.455	16.996	0.521	0.966	0.63	1.133	0.4	15	5	2	14	4	0	4	2	0.143	0	0	0	10	4	0	0	0	1	0	0	0	0	0	1	1	0	66.7	26.7	0	0	0	4	0	0	1	0	0
16	1127	88.19	6.784	7.294	12.611	8.693	14.581	0.561	0.97	0.669	1.122	0.5	13	5	0	13	5	0	5	0	0	0	0	0	8	4	0	0	0	1	0	0	0	0	0	1	1	0	61.5	30.8	0	0	0	4	0	0	1	0	1
17	1049	79.11	7.192	7.075	10.869	7.529	12.329	0.643	0.988	0.684	1.121	0.4	11	6	0	11	6	6	9	0	0	0	0	6	5	5	1	0	0	0	0	0	0	0	0	0	1	0	45.5	45.5	9.1	0	0	0	5	0	1	0	1
18	8094	130.21	5.661	12.117	22.84	13.239	26.325	0.527	0.993	0.576	1.145	0.222	23	9	3	22	8	1	9	5	0.227	1	0	0	14	7	0	2	0	0	0	0	0	0	0	0	2	0	60.9	30.4	0	8.7	0	6	1	0	1	0	0
19	8594	291.32	8.323	24.327	35.385	24.938	38.618	0.695	1.011	0.713	1.103	0.104	35	22	3	37	24	19	34.5	3	0.081	2	0	17	13	18	1	3	0	0	0	0	0	0	0	0	4	0	37.1	51.4	2.9	8.6	0	0	18	0	1	0	3
20	760	74.04	10.577	4.671	7.865	4.125	8.043	0.667	1.124	0.589	1.149	0.4	7	5	3	6	4	2	6	1	0.167	2	0	0	2	2	0	3	0	0	0	0	0	0	0	0	3	0	28.6	28.6	0	42.9	0	0	2	0	1	0	0
21	104775	87.11	6.701	7.273	13.247	7.574	14.872	0.559	1.019	0.583	1.144	0.333	13	6	3	12	5	1	6	2	0.167	1	0	0	7	4	0	2	0	0	0	0	0	0	0	0	2	0	53.8	30.8	0	15.4	0	3	1	0	1	-1	0
22	61249	130.16	6.851	10.778	19.4	11.171	21.704	0.567	1.021	0.588	1.142	0.222	19	9	4	18	8	2	10	4	0.222	2	0	0	10	6	0	3	0	0	0	0	0	0	0	0	3	0	52.6	31.6	0	15.8	0	3	3	0	1	0	0
23	65582	113.93	18.988	4.918	6.96	4.937	7.011	0.82	1.16	0.823	1.168	0.4	6	5	3	5	4	1	5	0	0	1	0	0	1	1	1	1	0	0	0	2	0	0	0	2	4	2	16.7	16.7	16.7	16.7	33.3	0	1	0	1	0	0
[truncated: 5,000 more columns]

## Sheet: spicy
No.	NAME	MW	AMW	Sv	Se	Sp	Si	Mv	Me	Mp	Mi	GD	nAT	nSK	nTA	nBT	nBO	nBM	SCBO	RBN	RBF	nDB	nTB	nAB	nH	nC	nN	nO	nP	nS	nF	nCL	nBR	nI	nB	nHM	nHet	nX	H%	C%	N%	O%	X%	nCsp3	nCsp2	nCsp	nStructures	totalcharge	nCIC
1	284	46.03	9.206	2.956	5.538	2.67	5.834	0.591	1.108	0.534	1.167	0.667	5	3	2	4	2	1	3	0	0	1	0	0	2	1	0	2	0	0	0	0	0	0	0	0	2	0	40	20	0	40	0	0	1	0	1	0	0
2	176	60.06	7.507	4.483	8.422	4.432	9.249	0.56	1.053	0.554	1.156	0.5	8	4	3	7	3	1	4	0	0	1	0	0	4	2	0	2	0	0	0	0	0	0	0	0	2	0	50	25	0	25	0	1	1	0	1	0	0
3	887	32.05	5.342	2.768	6.095	2.977	7.04	0.461	1.016	0.496	1.173	1	6	2	2	5	1	0	1	0	0	0	0	0	4	1	0	1	0	0	0	0	0	0	0	0	1	0	66.7	16.7	0	16.7	0	1	0	0	1	0	0
4	177	44.06	6.294	3.768	7.094	3.977	8.04	0.538	1.013	0.568	1.149	0.667	7	3	2	6	2	1	3	0	0	1	0	0	4	2	0	1	0	0	0	0	0	0	0	0	1	0	57.1	28.6	0	14.3	0	1	1	0	1	0	0
5	1146	59.13	4.548	6.129	12.636	7.051	15.159	0.471	0.972	0.542	1.166	0.5	13	4	3	12	3	0	3	0	0	0	0	0	9	3	1	0	0	0	0	0	0	0	0	0	1	0	69.2	23.1	7.7	0	0	3	0	0	1	0	0
6	880	72.07	8.008	5.483	9.422	5.432	10.249	0.609	1.047	0.604	1.139	0.4	9	5	3	8	4	2	6	1	0.125	2	0	0	4	3	0	2	0	0	0	0	0	0	0	0	2	0	44.4	33.3	0	22.2	0	1	2	0	1	0	0
7	1032	74.09	6.735	6.01	11.305	6.193	12.664	0.546	1.028	0.563	1.151	0.4	11	5	3	10	4	1	5	1	0.1	1	0	0	6	3	0	2	0	0	0	0	0	0	0	0	2	0	54.5	27.3	0	18.2	0	2	1	0	1	0	0
8	7672	119.13	8.509	9.79	14.196	9.983	15.538	0.699	1.014	0.713	1.11	0.25	14	9	1	14	9	8	14	1	0.071	2	0	6	5	7	1	1	0	0	0	0	0	0	0	0	2	0	35.7	50	7.1	7.1	0	0	6	1	1	0	1
9	307	132.17	7.343	11.822	17.862	12.5	19.87	0.657	0.992	0.694	1.104	0.222	18	10	1	18	10	8	15	2	0.111	2	0	6	8	9	0	1	0	0	0	0	0	0	0	0	1	0	44.4	50	0	5.6	0	0	9	0	1	0	1
10	7722	140.62	7.812	11.462	17.742	12.665	20.02	0.637	0.986	0.704	1.112	0.25	18	9	2	18	9	6	12	0	0	0	0	6	9	8	0	0	0	0	0	1	0	0	0	1	1	1	50	44.4	0	0	5.6	2	6	0	1	0	1
11	7748	167.01	11.929	8.562	14.418	9.307	15.921	0.612	1.03	0.665	1.137	0.286	14	7	3	13	6	1	7	2	0.154	1	0	0	7	4	0	2	0	0	0	0	1	0	0	1	3	1	50	28.6	0	14.3	7.1	3	1	0	1	0	0
12	7751	122.56	8.754	8.364	14.513	8.813	16.024	0.597	1.037	0.629	1.145	0.286	14	7	3	13	6	1	7	2	0.154	1	0	0	7	4	0	2	0	0	0	1	0	0	0	1	3	1	50	28.6	0	14.3	7.1	3	1	0	1	0	0
13	7798	158.22	6.329	13.832	25.167	14.693	28.535	0.553	1.007	0.588	1.141	0.182	25	11	4	24	10	2	12	6	0.25	2	0	0	14	8	0	3	0	0	0	0	0	0	0	0	3	0	56	32	0	12	0	6	2	0	1	0	0
14	7841	120.98	13.442	5.606	8.88	6.637	10.087	0.623	0.987	0.737	1.121	0.5	9	4	2	8	3	1	4	0	0	1	0	0	5	3	0	0	0	0	0	0	1	0	0	1	1	1	55.6	33.3	0	0	11.1	1	2	0	1	0	0
15	7850	76.53	8.503	5.408	8.975	6.142	10.19	0.601	0.997	0.682	1.132	0.5	9	4	2	8	3	1	4	0	0	1	0	0	5	3	0	0	0	0	0	1	0	0	0	1	1	1	55.6	33.3	0	0	11.1	1	2	0	1	0	0
16	7856	75.5	12.583	4.376	6.309	4.625	6.857	0.729	1.052	0.771	1.143	0.5	6	4	2	5	3	1	5	0	0	0	1	0	2	2	1	0	0	0	0	1	0	0	0	1	2	1	33.3	33.3	16.7	0	16.7	1	0	1	1	0	0
17	7858	58.09	5.809	5.295	9.978	5.739	11.455	0.53	0.998	0.574	1.145	0.5	10	4	2	9	3	1	4	1	0.111	1	0	0	6	3	0	1	0	0	0	0	0	0	0	0	1	0	60	30	0	10	0	1	2	0	1	0	0
18	33	78.5	11.214	4.596	7.418	4.835	7.984	0.657	1.06	0.691	1.141	0.5	7	4	2	6	3	1	4	0	0	1	0	0	3	2	0	1	0	0	0	1	0	0	0	1	2	1	42.9	28.6	0	14.3	14.3	1	1	0	1	0	0
19	7864	80.52	8.947	5.123	9.302	5.597	10.399	0.569	1.034	0.622	1.155	0.5	9	4	2	8	3	0	3	0	0	0	0	0	5	2	0	1	0	0	0	1	0	0	0	1	2	1	55.6	22.2	0	11.1	11.1	2	0	0	1	0	0
20	7867	175.52	14.627	9.475	12.284	11.676	13.217	0.79	1.024	0.973	1.101	0.286	12	7	4	11	6	1	7	1	0.091	1	0	0	5	3	0	0	0	0	0	3	0	0	0	4	4	3	41.7	25	0	0	25	1	2	0	1	0	0
21	7914	102.2	4.867	10.402	20.513	11.784	24.116	0.495	0.977	0.561	1.148	0.286	21	7	4	20	6	0	6	2	0.1	0	0	0	14	6	0	1	0	0	0	0	0	0	0	0	1	0	66.7	28.6	0	4.8	0	6	0	0	1	0	0
22	7917	122.56	8.754	8.364	14.513	8.813	16.024	0.597	1.037	0.629	1.145	0.286	14	7	4	13	6	1	7	2	0.154	1	0	0	7	4	0	2	0	0	0	1	0	0	0	1	3	1	50	28.6	0	14.3	7.1	3	1	0	1	0	0
23	7923	98.06	10.896	6.671	9.866	6.125	10.043	0.741	1.096	0.681	1.116	0.333	9	7	2	9	7	3	10	0	0	3	0	0	2	4	0	3	0	0	0	0	0	0	0	0	3	0	22.2	44.4	0	33.3	0	0	4	0	1	0	1
24	7954	184.41	20.49	8.547	10.277	8.591	10.327	0.95	1.142	0.955	1.147	0.25	9	9	3	9	9	6	12	0	0	0	0	6	0	3	3	0	0	0	0	3	0	0	0	3	6	3	0	33.3	33.3	0	33.3	0	3	0	1	0	1
25	1140	92.15	6.143	9.107	14.534	10.046	16.661	0.607	0.969	0.67	1.111	0.333	15	7	1	15	7	6	10	0	0	0	0	6	8	7	0	0	0	0	0	0	0	0	0	0	0	0	53.3	46.7	0	0	0	1	6	0	1	0	1
26	8022	71.09	7.109	5.79	10.196	5.983	11.538	0.579	1.02	0.598	1.154	0.4	10	5	2	9	4	2	6	1	0.111	2	0	0	5	3	1	1	0	0	0	0	0	0	0	0	2	0	50	30	10	10	0	2	0	1	1	0	0
27	8040	118.1	8.436	8.44	14.96	8.102	16.083	0.603	1.069	0.579	1.149	0.25	14	8	4	13	7	2	9	3	0.231	2	0	0	6	4	0	4	0	0	0	0	0	0	0	0	4	0	42.9	28.6	0	28.6	0	2	2	0	1	0	0
28	8063	86.15	5.384	8.349	15.745	9.262	18.285	0.522	0.984	0.579	1.143	0.333	16	6	2	15	5	1	6	3	0.2	1	0	0	10	5	0	1	0	0	0	0	0	0	0	0	1	0	62.5	31.3	0	6.3	0	4	1	0	1	0	0
29	8078	84.18	4.677	9.161	17.302	10.568	20.491	0.509	0.961	0.587	1.138	0.4	18	6	0	18	6	0	6	0	0	0	0	0	12	6	0	0	0	0	0	0	0	0	0	0	0	0	66.7	33.3	0	0	0	6	0	0	1	0	1
30	8115	143.02	9.535	9.004	15.393	9.977	17.173	0.6	1.026	0.665	1.145	0.286	15	7	2	14	6	0	6	2	0.143	0	0	0	8	4	0	1	0	0	0	2	0	0	0	2	3	2	53.3	26.7	0	6.7	13.3	4	0	0	1	0	0
31	8130	114.21	5.191	11.402	21.513	12.784	25.116	0.518	0.978	0.581	1.142	0.25	22	8	2	21	7	1	8	5	0.238	1	0	0	14	7	0	1	0	0	0	0	0	0	0	0	1	0	63.6	31.8	0	4.5	0	6	1	0	1	0	0
32	8472	124.09	7.756	8.702	16.375	9.852	18.428	0.544	1.023	0.616	1.152	0.286	16	7	3	15	6	0	6	3	0.2	0	0	0	9	3	0	3	1	0	0	0	0	0	0	1	4	0	56.3	18.8	0	18.8	0	3	0	0	1	0	0
33	261	72.12	5.548	6.822	12.862	7.5	14.87	0.525	0.989	0.577	1.144	0.4	13	5	2	12	4	1	5	2	0.167	1	0	0	8	4	0	1	0	0	0	0	0	0	0	0	1	0	61.5	30.8	0	7.7	0	3	1	0	1	0	0
34	8711	111.11	8.547	8.505	13.524	8.437	14.747	0.654	1.04	0.649	1.134	0.25	13	8	4	12	7	3	11	2	0.167	2	1	0	5	5	1	2	0	0	0	0	0	0	0	0	3	0	38.5	38.5	7.7	15.4	0	1	3	1	1	0	0
35	8821	100.13	6.675	8.537	15.189	8.955	17.08	0.569	1.013	0.597	1.139	0.286	15	7	3	14	6	2	8	3	0.214	2	0	0	8	5	0	2	0	0	0	0	0	0	0	0	2	0	53.3	33.3	0	13.3	0	2	3	0	1	0	0
36	8850	177.54	12.681	10.001	14.167	12.438	15.632	0.714	1.012	0.888	1.117	0.286	14	7	4	13	6	0	6	1	0.077	0	0	0	7	3	0	0	0	0	0	3	0	0	0	4	4	3	50	21.4	0	0	21.4	3	0	0	1	0	0
37	8855	106.56	8.197	7.649	13.185	8.358	14.814	0.588	1.014	0.643	1.14	0.333	13	6	3	12	5	1	6	2	0.167	1	0	0	7	4	0	1	0	0	0	1	0	0	0	1	2	1	53.8	30.8	0	7.7	7.7	3	1	0	1	0	0
38	8894	86.15	5.384	8.349	15.745	9.262	18.285	0.522	0.984	0.579	1.143	0.4	16	6	0	16	6	0	6	0	0	0	0	0	10	5	0	1	0	0	0	0	0	0	0	0	1	0	62.5	31.3	0	6.3	0	5	0	0	1	0	1
39	9005	106.14	6.244	8.778	17.4	9.171	19.704	0.516	1.024	0.539	1.159	0.286	17	7	3	16	6	0	6	3	0.187	0	0	0	10	4	0	3	0	0	0	0	0	0	0	0	3	0	58.8	23.5	0	17.6	0	4	0	0	1	0	0
40	9033	43.08	5.385	4.075	7.869	4.529	9.329	0.509	0.984	0.566	1.166	1	8	3	0	8	3	0	3	0	0	0	0	0	5	2	1	0	0	0	0	0	0	0	0	0	1	0	62.5	25	12.5	0	0	2	0	0	1	0	1
41	9623	66.01	16.503	3.008	5.236	2.091	5.304	0.752	1.309	0.523	1.326	0.5	4	4	3	3	3	1	4	0	0	1	0	0	0	1	0	1	0	0	2	0	0	0	0	0	3	2	0	25	0	25	50	0	1	0	1	0	0
42	69610	100.01	12.501	4.985	8.978	5.295	9.858	0.623	1.122	0.662	1.232	0.4	8	5	4	7	4	1	5	0	0	1	0	0	3	1	0	1	1	0	2	0	0	0	0	1	4	2	37.5	12.5	0	12.5	25	1	0	0	1	0	0
43	16591	148.32	7.416	11.535	19.454	13.864	22.331	0.577	0.973	0.693	1.117	0.25	20	8	2	19	7	1	8	5	0.263	1	0	0	12	6	0	0	0	2	0	0	0	0	0	2	2	0	60	30	0	0	0	4	2	0	1	0	0
44	16704	130.16	6.851	10.778	19.4	11.171	21.704	0.567	1.021	0.588	1.142	0.278	19	9	0	20	10	0	10	4	0.2	0	0	0	10	6	0	3	0	0	0	0	0	0	0	0	3	0	52.6	31.6	0	15.8	0	6	0	0	1	0	2
45	17049	130.21	5.661	12.117	22.84	13.239	26.325	0.527	0.993	0.576	1.145	0.25	23	9	1	23	9	0	9	5	0.217	0	0	0	14	7	0	2	0	0	0	0	0	0	0	0	2	0	60.9	30.4	0	8.7	0	7	0	0	1	0	1
46	18052	120.54	10.045	7.837	12.629	8.051	13.608	0.653	1.052	0.671	1.134	0.286	12	7	3	11	6	2	8	3	0.273	2	0	0	5	4	0	2	0	0	0	1	0	0	0	1	3	1	41.7	33.3	0	16.7	8.3	1	3	0	1	0	0
47	62478	300.79	27.345	11.162	13.324	11.988	12.248	1.015	1.211	1.09	1.113	0.182	11	11	8	10	10	2	12	0	0	2	0	0	0	2	0	2	0	1	0	6	0	0	0	7	9	6	0	18.2	0	18.2	54.5	2	0	0	1	0	0
48	19883	169.39	33.878	5.647	5.789	7.426	5.306	1.129	1.158	1.485	1.061	0.4	5	5	4	4	4	1	5	0	0	1	0	0	0	0	0	0	1	1	0	3	0	0	0	5	5	3	0	0	0	0	60	0	0	0	1	0	0
49	27423	296.35	7.228	24.557	41.8	25.341	46.408	0.599	1.02	0.618	1.132	0.095	41	21	7	40	20	6	26	13	0.325	6	0	0	20	15	0	6	0	0	0	0	0	0	0	0	6	0	48.8	36.6	0	14.6	0	6	9	0	1	0	0
50	28780	290.36	7.445	23.918	39.574	24.716	44.528	0.613	1.015	0.634	1.142	0.105	39	21	4	40	22	12	29	5	0.125	2	0	10	18	14	4	3	0	0	0	0	0	0	0	0	7	0	46.2	35.9	10.3	7.7	0	5	9	0	1	0	2
51	38235	218.36	6.824	17.874	32.003	19.659	36.657	0.559	1	0.614	1.146	0.143	32	14	6	31	13	2	15	5	0.161	2	0	0	18	9	2	2	0	1	0	0	0	0	0	1	5	0	56.3	28.1	6.3	6.3	0	7	2	0	1	0	0
52	62097	281.11	11.713	14.929	24.127	17.142	27.129	0.622	1.005	0.714	1.13	0.167	24	12	3	23	11	2	14	5	0.217	1	1	0	12	8	1	2	0	0	0	0	0	1	0	1	4	1	50	33.3	4.2	8.3	4.2	5	1	2	1	0	0
53	91731	465.11	14.094	26.007	37.974	23.227	39.418	0.788	1.151	0.704	1.194	0.074	33	29	12	34	30	16	40	4	0.118	4	0	12	4	13	4	4	0	0	6	2	0	0	0	2	16	8	12.1	39.4	12.1	12.1	24.2	2	11	0	1	0	2
54	54739	311.37	7.784	25.896	40.473	26.71	45.029	0.647	1.012	0.668	1.126	0.099	40	23	6	42	25	14	33.5	3	0.071	3	0	11	17	17	3	3	0	0	0	0	0	0	0	0	6	0	42.5	42.5	7.5	7.5	0	5	12	0	1	0	3
[truncated: 5,000 more columns]

[truncated: 2 more sheets: sweet, odorless]
