# Supplementary material for: Artificial intelligence deciphers codes for color and odor perceptions based on large-scale chemoinformatic data
Source: Gigascience. 2020 Feb 26;9(2):giaa011. doi: 10.1093/gigascience/giaa011 (PMC7043059; doi:10.1093/gigascience/giaa011)
Supplement: giaa011_Supplemental_Files [file giaa011_supplemental_files.zip › Supplementary Data3.xlsx]

## Sheet: color+odor
No.	PubChem CID	MW	AMW	Sv	Se	Sp	Si	Mv	Me	Mp	Mi	GD	nAT	nSK	nTA	nBT	nBO	nBM	SCBO	RBN	RBF	nDB	nTB	nAB	nH	nC	nN	nO	nP	nS	nF	nCL	nBR	nI	nB	nHM	nHet	nX	H%	C%	N%	O%	X%	nCsp3	nCsp2	nCsp	nStructures	totalcharge	nCIC
1	1493	184.12	10.831	12.144	18.724	11.045	19.459	0.714	1.101	0.65	1.145	0.167	17	13	5	17	13	10	20	2	0.118	4	0	6	4	6	2	5	0	0	0	0	0	0	0	0	7	0	23.5	35.3	11.8	29.4	0	0	6	0	1	0	1
2	5870	270.4	6.438	25.224	41.374	27.284	46.986	0.601	0.985	0.65	1.119	0.121	42	20	3	45	23	7	27	0	0	1	0	6	22	18	0	2	0	0	0	0	0	0	0	0	2	0	52.4	42.9	0	4.8	0	11	7	0	1	0	4
3	991	291.29	9.103	20.394	32.975	21.938	36.095	0.637	1.03	0.686	1.128	0.118	32	18	5	32	18	9	24	7	0.219	3	0	6	14	10	1	5	1	1	0	0	0	0	0	2	8	0	43.8	31.3	3.1	15.6	0	4	6	0	1	0	1
4	750	75.08	7.508	5.505	10.524	5.437	11.747	0.55	1.052	0.544	1.175	0.4	10	5	3	9	4	1	5	1	0.111	1	0	0	5	2	1	2	0	0	0	0	0	0	0	0	3	0	50	20	10	20	0	1	1	0	1	0	0
5	985	256.48	5.13	25.858	48.792	29.091	57.062	0.517	0.976	0.582	1.141	0.111	50	18	3	49	17	1	18	14	0.286	1	0	0	32	16	0	2	0	0	0	0	0	0	0	0	2	0	64	32	0	4	0	15	1	0	1	0	0
6	1176	60.07	7.509	4.284	8.415	4.227	9.621	0.536	1.052	0.528	1.203	0.5	8	4	3	7	3	1	4	0	0	1	0	0	4	1	2	1	0	0	0	0	0	0	0	0	3	0	50	12.5	25	12.5	0	0	1	0	1	0	0
7	564	131.2	5.964	11.612	22.058	12.483	25.408	0.528	1.003	0.567	1.155	0.222	22	9	3	21	8	1	9	5	0.238	1	0	0	13	6	1	2	0	0	0	0	0	0	0	0	3	0	59.1	27.3	4.5	9.1	0	5	1	0	1	0	0
8	84571	342.34	7.608	25.658	47.32	25.375	51.871	0.57	1.052	0.564	1.153	0.095	45	23	8	46	24	0	24	4	0.087	0	0	0	22	12	0	11	0	0	0	0	0	0	0	0	11	0	48.9	26.7	0	24.4	0	12	0	0	1	0	2
9	243	122.13	8.142	10.01	15.305	10.193	16.664	0.667	1.02	0.68	1.111	0.25	15	9	2	15	9	7	13	1	0.067	1	0	6	6	7	0	2	0	0	0	0	0	0	0	0	2	0	40	46.7	0	13.3	0	0	7	0	1	0	1
10	338	138.13	8.633	10.725	16.633	10.648	17.874	0.67	1.04	0.665	1.117	0.222	16	10	3	16	10	7	14	1	0.062	1	0	6	6	7	0	3	0	0	0	0	0	0	0	0	3	0	37.5	43.8	0	18.8	0	0	7	0	1	0	1
11	769	61.02	12.204	3.408	5.924	2.744	5.836	0.682	1.185	0.549	1.167	0.5	5	4	3	4	3	1	4	0	0	1	0	0	1	1	0	3	0	0	0	0	0	0	0	0	3	0	20	20	0	60	0	0	1	0	1	-1	0
12	880	72.07	8.008	5.483	9.422	5.432	10.249	0.609	1.047	0.604	1.139	0.4	9	5	3	8	4	2	6	1	0.125	2	0	0	4	3	0	2	0	0	0	0	0	0	0	0	2	0	44.4	33.3	0	22.2	0	1	2	0	1	0	0
13	1057	126.12	8.408	9.725	15.633	9.648	16.874	0.648	1.042	0.643	1.125	0.25	15	9	3	15	9	6	12	0	0	0	0	6	6	6	0	3	0	0	0	0	0	0	0	0	3	0	40	40	0	20	0	0	6	0	1	0	1
14	165675	156.3	5.042	15.983	30.163	18.069	35.361	0.516	0.973	0.583	1.141	0.2	31	11	4	31	11	0	11	1	0.032	0	0	0	20	10	0	1	0	0	0	0	0	0	0	0	1	0	64.5	32.3	0	3.2	0	10	0	0	1	0	1
15	1489	249.1	9.964	16.96	25.931	17.648	28.007	0.678	1.037	0.706	1.12	0.143	25	15	4	25	15	7	19	5	0.2	1	0	6	10	10	0	3	0	0	0	2	0	0	0	2	5	2	40	40	0	12	8	3	7	0	1	0	1
16	6	202.56	12.66	12.256	17.72	11.449	18.193	0.766	1.108	0.716	1.137	0.167	16	13	5	16	13	10	20	2	0.125	4	0	6	3	6	2	4	0	0	0	1	0	0	0	1	7	1	18.8	37.5	12.5	25	6.3	0	6	0	1	0	1
17	936	122.14	8.143	9.811	15.298	9.989	17.036	0.654	1.02	0.666	1.136	0.25	15	9	2	15	9	7	13	1	0.067	1	0	6	6	6	2	1	0	0	0	0	0	0	0	0	3	0	40	40	13.3	6.7	0	0	6	0	1	0	1
18	904	135.18	7.115	11.843	18.964	12.506	21.368	0.623	0.998	0.658	1.125	0.222	19	10	2	19	10	7	14	1	0.053	1	0	6	9	8	1	1	0	0	0	0	0	0	0	0	2	0	47.4	42.1	5.3	5.3	0	1	7	0	1	0	1
19	307	132.17	7.343	11.822	17.862	12.5	19.87	0.657	0.992	0.694	1.104	0.222	18	10	1	18	10	8	15	2	0.111	2	0	6	8	9	0	1	0	0	0	0	0	0	0	0	1	0	44.4	50	0	5.6	0	0	9	0	1	0	1
20	7732	123.17	6.843	10.843	17.964	11.506	20.368	0.602	0.998	0.639	1.132	0.25	18	9	2	18	9	6	12	1	0.056	0	0	6	9	7	1	1	0	0	0	0	0	0	0	0	2	0	50	38.9	5.6	5.6	0	1	6	0	1	0	1
21	7956	129.09	10.758	8.209	13.287	7.381	14.123	0.684	1.107	0.615	1.177	0.25	12	9	3	12	9	3	12	0	0	3	0	0	3	3	3	3	0	0	0	0	0	0	0	0	6	0	25	25	25	25	0	0	3	0	1	0	1
22	1110	118.1	8.436	8.44	14.96	8.102	16.083	0.603	1.069	0.579	1.149	0.25	14	8	4	13	7	2	9	3	0.231	2	0	0	6	4	0	4	0	0	0	0	0	0	0	0	4	0	42.9	28.6	0	28.6	0	2	2	0	1	0	0
23	8053	117.17	6.167	10.085	19.174	10.722	21.993	0.531	1.009	0.564	1.158	0.25	19	8	3	18	7	1	8	4	0.222	1	0	0	11	5	1	2	0	0	0	0	0	0	0	0	3	0	57.9	26.3	5.3	10.5	0	5	0	0	1	0	0
24	8297	243.32	9.012	16.151	27.396	18.676	30.597	0.598	1.015	0.692	1.133	0.154	27	13	5	26	12	2	14	6	0.231	2	0	0	14	6	1	3	1	2	0	0	0	0	0	3	7	0	51.9	22.2	3.7	11.1	0	5	1	0	1	0	0
25	8303	264.73	26.473	10.26	11.92	10.886	11.119	1.026	1.192	1.089	1.112	0.2	10	10	7	9	9	1	10	0	0	1	0	0	0	3	0	1	0	0	0	6	0	0	0	6	7	6	0	30	0	10	60	2	1	0	1	0	0
26	8400	212.26	7.581	18.59	27.956	19.477	30.91	0.664	0.998	0.696	1.104	0.142	28	16	2	29	17	13	24	3	0.103	1	0	12	12	14	0	2	0	0	0	0	0	0	0	0	2	0	42.9	50	0	7.1	0	1	13	0	1	0	2
27	8442	324.53	6.491	28.707	49.429	31.671	56.361	0.574	0.989	0.633	1.127	0.1	50	22	3	51	23	7	27	10	0.196	1	0	6	28	18	0	3	0	1	0	0	0	0	0	1	4	0	56	36	0	6	0	12	6	0	1	0	2
28	8447	332.52	11.876	22.372	28.16	24.886	29.922	0.799	1.006	0.889	1.069	0.121	28	20	0	31	23	20	33	3	0.097	0	0	20	8	14	2	0	0	4	0	0	0	0	0	4	6	0	28.6	50	7.1	0	0	0	14	0	1	0	4
29	1183	152.16	8.008	12.252	19.516	12.409	21.289	0.645	1.027	0.653	1.12	0.2	19	11	3	19	11	7	15	2	0.105	1	0	6	8	8	0	3	0	0	0	0	0	0	0	0	3	0	42.1	42.1	0	15.8	0	1	7	0	1	0	1
30	949	121.2	6.06	11.655	19.52	12.813	22.574	0.583	0.976	0.641	1.129	0.25	20	9	2	20	9	6	12	1	0.05	0	0	6	11	8	1	0	0	0	0	0	0	0	0	0	1	0	55	40	5	0	0	2	6	0	1	0	1
31	785	110.12	7.866	9.01	14.305	9.193	15.664	0.644	1.022	0.657	1.119	0.286	14	8	2	14	8	6	11	0	0	0	0	6	6	6	0	2	0	0	0	0	0	0	0	0	2	0	42.9	42.9	0	14.3	0	0	6	0	1	0	1
32	196	146.16	7.308	11.493	20.727	11.625	22.914	0.575	1.036	0.581	1.146	0.2	20	10	4	19	9	2	11	5	0.263	2	0	0	10	6	0	4	0	0	0	0	0	0	0	0	4	0	50	30	0	20	0	4	2	0	1	0	0
33	8594	291.32	8.323	24.327	35.385	24.938	38.618	0.695	1.011	0.713	1.103	0.104	35	22	3	37	24	19	34.5	3	0.081	2	0	17	13	18	1	3	0	0	0	0	0	0	0	0	4	0	37.1	51.4	2.9	8.6	0	0	18	0	1	0	3
34	8663	144.18	7.588	12.822	18.862	13.5	20.87	0.675	0.993	0.711	1.098	0.218	19	11	1	20	12	11	17.5	0	0	0	0	11	8	10	0	1	0	0	0	0	0	0	0	0	1	0	42.1	52.6	0	5.3	0	0	10	0	1	0	2
35	299	490.6	23.362	21.624	23.982	22.84	22.725	1.03	1.142	1.088	1.082	0.119	21	21	11	25	25	1	26	0	0	1	0	0	0	10	0	1	0	0	0	10	0	0	0	10	11	10	0	47.6	0	4.8	47.6	9	1	0	1	0	5
36	8944	352.52	6.528	32.321	53.345	34.819	60.813	0.599	0.988	0.645	1.126	0.086	54	26	3	56	28	13	35	7	0.125	1	0	12	28	22	2	2	0	0	0	0	0	0	0	0	4	0	51.9	40.7	3.7	3.7	0	9	13	0	1	0	3
37	9011	298.57	6.943	23.86	41.574	29.285	48.296	0.555	0.967	0.681	1.123	0.125	43	16	3	42	15	0	15	12	0.286	0	0	0	27	12	0	0	1	3	0	0	0	0	0	4	4	0	62.8	27.9	0	0	0	12	0	0	1	0	0
38	8800	198.67	8.278	15.219	24.273	16.131	27.226	0.634	1.011	0.672	1.134	0.167	24	13	4	24	13	7	17	1	0.042	1	0	6	11	9	2	1	0	0	0	1	0	0	0	1	4	1	45.8	37.5	8.3	4.2	4.2	2	7	0	1	0	1
39	9108	302.38	7.957	27.688	37.185	29.33	40.906	0.729	0.979	0.772	1.076	0.105	38	24	0	43	29	29	43.5	0	0	0	0	29	14	24	0	0	0	0	0	0	0	0	0	0	0	0	36.8	63.2	0	0	0	0	24	0	1	0	6
40	9119	302.38	7.957	27.688	37.185	29.33	40.906	0.729	0.979	0.772	1.076	0.105	38	24	0	43	29	29	43.5	0	0	0	0	29	14	24	0	0	0	0	0	0	0	0	0	0	0	0	36.8	63.2	0	0	0	0	24	0	1	0	6
41	9213	195.23	8.135	16.843	23.964	17.506	26.368	0.702	0.998	0.729	1.099	0.162	24	15	0	26	17	13	24	0	0	1	0	12	9	13	1	1	0	0	0	0	0	0	0	0	2	0	37.5	54.2	4.2	4.2	0	0	13	0	1	0	3
42	9414	222.32	6.539	19.687	33.927	21.012	38.737	0.579	0.998	0.618	1.139	0.133	34	16	6	34	16	7	20	3	0.088	1	0	6	18	12	2	2	0	0	0	0	0	0	0	0	4	0	52.9	35.3	5.9	5.9	0	5	7	0	1	0	1
43	9502	249.11	9.964	16.761	25.924	17.443	28.379	0.67	1.037	0.698	1.135	0.143	25	15	5	25	15	7	19	2	0.08	1	0	6	10	9	2	2	0	0	0	2	0	0	0	2	6	2	40	36	8	8	8	2	7	0	1	0	1
44	9550	42.05	8.41	3.043	5.204	3.011	5.997	0.609	1.041	0.602	1.199	0.667	5	3	2	4	2	2	4	0	0	2	0	0	2	1	2	0	0	0	0	0	0	0	0	0	2	0	40	20	40	0	0	0	1	0	1	0	0
45	66387	285.47	5.947	27.585	46.916	30.358	54.105	0.575	0.977	0.632	1.127	0.11	48	21	5	50	23	7	27	2	0.04	1	0	6	27	19	1	1	0	0	0	0	0	0	0	0	2	0	56.3	39.6	2.1	2.1	0	11	8	0	1	0	3
46	650	86.1	7.175	7.01	12.305	7.193	13.664	0.584	1.025	0.599	1.139	0.333	12	6	4	11	5	2	7	1	0.091	2	0	0	6	4	0	2	0	0	0	0	0	0	0	0	2	0	50	33.3	0	16.7	0	2	2	0	1	0	0
47	64685	154.28	5.32	15.456	28.28	17.307	32.946	0.533	0.975	0.597	1.136	0.218	29	11	4	30	12	0	12	0	0	0	0	0	18	10	0	1	0	0	0	0	0	0	0	0	1	0	62.1	34.5	0	3.4	0	10	0	0	1	0	2
48	179	88.12	6.294	7.537	14.189	7.955	16.08	0.538	1.014	0.568	1.149	0.333	14	6	4	13	5	1	6	1	0.077	1	0	0	8	4	0	2	0	0	0	0	0	0	0	0	2	0	57.1	28.6	0	14.3	0	3	1	0	1	0	0
49	242	121.12	8.651	9.747	14.364	9.813	15.457	0.696	1.026	0.701	1.104	0.25	14	9	2	14	9	7	13	1	0.071	1	0	6	5	7	0	2	0	0	0	0	0	0	0	0	2	0	35.7	50	0	14.3	0	0	7	0	1	-1	1
50	15459	221.28	7.138	18.853	31.269	19.699	35.033	0.608	1.009	0.635	1.13	0.142	31	16	3	32	17	7	21	3	0.094	1	0	6	15	12	1	3	0	0	0	0	0	0	0	0	4	0	48.4	38.7	3.2	9.7	0	5	7	0	1	0	2
51	15531	276.91	19.779	11.84	14.655	12.688	15.221	0.846	1.047	0.906	1.087	0.2	14	11	4	14	11	7	16	0	0	0	1	6	3	7	1	1	0	0	0	0	2	0	0	2	4	2	21.4	50	7.1	7.1	14.3	0	6	1	1	0	1
52	15553	192	13.714	11.16	15.171	11.153	15.635	0.797	1.084	0.797	1.117	0.2	14	11	4	14	11	7	15	1	0.071	1	0	6	3	6	1	2	0	0	0	2	0	0	0	2	5	2	21.4	42.9	7.1	14.3	14.3	0	6	0	1	0	1
53	15643	200.2	7.7	15.557	26.134	17.171	29.63	0.598	1.005	0.66	1.14	0.167	26	13	3	26	13	7	17	4	0.154	1	0	6	13	8	2	2	1	0	0	0	0	0	0	1	5	0	50	30.8	7.7	7.7	0	2	6	0	1	0	1
54	15939	186.28	6.653	17.204	27.505	18.58	31.488	0.614	0.982	0.664	1.125	0.165	28	14	2	29	15	12	21	1	0.034	0	0	12	14	12	2	0	0	0	0	0	0	0	0	0	2	0	50	42.9	7.1	0	0	2	10	0	1	2	2
55	16002	321.22	8.453	23.782	38.793	25.148	42.878	0.626	1.021	0.662	1.128	0.105	38	20	4	38	20	7	24	10	0.263	1	0	6	18	14	0	4	0	0	0	2	0	0	0	2	6	2	47.4	36.8	0	10.5	5.3	7	7	0	1	0	1
56	16115	290.77	8.308	22.988	35.367	24.108	39.266	0.657	1.01	0.689	1.122	0.111	35	20	4	36	21	13	28	3	0.083	1	0	12	15	15	2	2	0	0	0	1	0	0	0	1	5	1	42.9	42.9	5.7	5.7	2.9	2	13	0	1	0	2
57	16116	232.36	6.28	21.499	36.483	23.319	41.943	0.581	0.986	0.63	1.134	0.132	37	17	2	38	18	7	22	2	0.053	1	0	6	20	14	2	1	0	0	0	0	0	0	0	0	3	0	54.1	37.8	5.4	2.7	0	7	7	0	1	0	2
58	16421	323.33	9.238	23.679	35.647	25.483	38.886	0.677	1.018	0.728	1.111	0.105	35	21	4	36	22	15	31	6	0.167	3	0	12	14	14	1	4	1	1	0	0	0	0	0	2	7	0	40	40	2.9	11.4	0	2	12	0	1	0	2
59	16422	366	15.25	18.096	25.211	20.33	26.493	0.754	1.05	0.847	1.104	0.133	24	16	6	24	16	7	20	4	0.167	1	0	6	8	8	0	3	1	1	0	2	1	0	0	5	8	3	33.3	33.3	0	12.5	12.5	2	6	0	1	0	1
60	16562	232.23	8.601	17.068	28.371	16.847	31.716	0.632	1.051	0.624	1.175	0.133	27	16	6	27	16	7	20	1	0.037	1	0	6	11	10	2	1	0	0	3	0	0	0	0	0	6	3	40.7	37	7.4	3.7	11.1	3	7	0	1	0	1
61	9354	182.24	11.39	10.814	17.113	11.398	17.923	0.676	1.07	0.712	1.12	0.2	16	10	6	15	9	2	11	3	0.2	2	0	0	6	4	0	4	0	2	0	0	0	0	0	2	6	0	37.5	25	0	25	0	2	2	0	1	0	0
62	17109	234.32	11.158	16.185	21.451	17.284	22.876	0.771	1.021	0.823	1.089	0.162	21	15	2	23	17	12	23.5	0	0	1	0	11	6	10	2	1	0	2	0	0	0	0	0	2	5	0	28.6	47.6	9.5	4.8	0	1	9	0	1	0	3
63	17312	286.34	6.818	24.105	41.887	26.637	47.544	0.574	0.997	0.634	1.132	0.111	42	19	3	42	19	7	23	10	0.238	1	0	6	23	14	0	4	1	0	0	0	0	0	0	1	5	0	54.8	33.3	0	9.5	0	8	6	0	1	0	1
64	17345	257.3	9.896	16.339	26.84	18.369	29.391	0.628	1.032	0.707	1.13	0.143	26	14	6	25	13	3	16	5	0.2	3	0	0	12	6	1	4	1	2	0	0	0	0	0	3	8	0	46.2	23.1	3.8	15.4	0	4	2	0	1	0	0
65	17432	247.54	14.561	13.008	18.229	13.972	19.204	0.765	1.072	0.822	1.13	0.182	17	12	4	17	12	5	14.5	2	0.118	0	0	5	5	5	2	1	0	1	0	3	0	0	0	4	7	3	29.4	29.4	11.8	5.9	17.6	3	2	0	1	0	1
66	17522	243.24	9.73	16.911	25.553	18.506	27.846	0.676	1.022	0.74	1.114	0.143	25	15	4	25	15	8	21	4	0.16	1	1	6	10	9	1	3	1	1	0	0	0	0	0	2	6	0	40	36	4	12	0	2	6	1	1	0	1
67	17601	65.46	21.82	2.564	3.753	2.318	3.652	0.855	1.251	0.773	1.217	0.667	3	3	2	2	2	1	3	0	0	1	0	0	0	0	1	1	0	0	0	1	0	0	0	1	3	1	0	0	33.3	33.3	33.3	0	0	0	1	0	0
68	16726	197.97	16.497	9.864	13.935	9.096	14.011	0.822	1.161	0.758	1.168	0.2	12	11	5	12	11	3	14	0	0	3	0	0	1	3	3	3	0	0	0	2	0	0	0	2	8	2	8.3	25	25	25	16.7	0	3	0	1	0	1
69	18771	296.34	12.347	20.373	24.895	20.977	25.671	0.849	1.037	0.874	1.07	0.116	24	20	4	26	22	12	33	0	0	4	2	6	4	14	2	2	0	2	0	0	0	0	0	2	6	0	16.7	58.3	8.3	8.3	0	0	12	2	1	0	3
70	18996	330.28	7.864	25.901	42.123	28.006	47.372	0.617	1.003	0.667	1.128	0.105	42	21	4	43	22	7	26	6	0.14	1	0	6	21	16	1	2	0	0	0	2	0	0	0	2	5	2	50	38.1	2.4	4.8	4.8	9	7	0	1	0	2
71	19309	128.14	7.538	10.252	17.516	10.409	19.289	0.603	1.03	0.612	1.135	0.25	17	9	4	17	9	2	11	0	0	2	0	0	8	6	0	3	0	0	0	0	0	0	0	0	3	0	47.1	35.3	0	17.6	0	3	3	0	1	0	1
72	19402	374.83	8.925	30.186	42.374	31.313	45.894	0.719	1.009	0.746	1.093	0.085	42	27	4	45	30	21	42	4	0.089	3	0	18	15	23	0	3	0	0	0	1	0	0	0	1	4	1	35.7	54.8	0	7.1	2.4	2	21	0	1	0	4
73	8843	152.26	5.639	14.929	26.396	16.546	30.531	0.553	0.978	0.613	1.131	0.182	27	11	4	26	10	3	13	4	0.154	3	0	0	16	10	0	1	0	0	0	0	0	0	0	0	1	0	59.3	37	0	3.7	0	5	5	0	1	0	0
74	26323	138.63	9.902	8.837	14.262	10.006	15.734	0.631	1.019	0.715	1.124	0.286	14	7	3	13	6	1	7	3	0.231	1	0	0	7	4	0	1	0	1	0	1	0	0	0	2	3	1	50	28.6	0	7.1	7.1	3	1	0	1	0	0
75	27648	613.97	18.605	23.825	33.578	28.682	36.693	0.722	1.018	0.869	1.112	0.105	33	20	9	33	20	8	25	4	0.121	2	0	6	13	12	2	3	0	0	0	0	0	3	0	3	8	3	39.4	36.4	6.1	9.1	9.1	4	8	0	1	0	1
76	29307	313.34	8.704	23.206	36.531	25.244	40.301	0.645	1.015	0.701	1.119	0.111	36	20	3	37	21	12	27.5	7	0.189	1	0	11	16	13	1	4	1	1	0	0	0	0	0	2	7	0	44.4	36.1	2.8	11.1	0	4	9	0	1	0	2
77	29732	345.25	8.631	25.583	40.785	26.943	45.25	0.64	1.02	0.674	1.131	0.1	40	22	8	41	23	8	28	4	0.098	2	0	6	18	15	2	3	0	0	0	2	0	0	0	2	7	2	45	37.5	5	7.5	5	7	8	0	1	0	2
78	36392	355.73	9.881	23.588	38.662	22.835	42.202	0.655	1.074	0.634	1.172	0.091	36	23	9	36	23	10	30	6	0.167	4	0	6	13	12	3	4	0	0	3	1	0	0	0	1	11	4	36.1	33.3	8.3	11.1	11.1	6	6	0	1	0	1
79	36565	295.38	7.033	24.665	42.567	25.688	48.069	0.587	1.014	0.612	1.145	0.1	42	21	9	42	21	10	28	6	0.143	4	0	6	21	14	3	4	0	0	0	0	0	0	0	0	7	0	50	33.3	7.1	9.5	0	8	6	0	1	0	1
80	38479	281.35	7.214	23.138	39.683	23.926	44.654	0.593	1.018	0.613	1.145	0.105	39	20	8	39	20	10	27	6	0.154	4	0	6	19	13	3	4	0	0	0	0	0	0	0	0	7	0	48.7	33.3	7.7	10.3	0	7	6	0	1	0	1
81	7703	148.22	6.444	13.876	22.629	15.023	25.701	0.603	0.984	0.653	1.117	0.2	23	11	2	23	11	7	15	2	0.087	1	0	6	12	10	0	1	0	0	0	0	0	0	0	0	1	0	52.2	43.5	0	4.3	0	2	8	0	1	0	1
82	39793	267.42	6.367	22.41	41.294	26.142	47.958	0.534	0.983	0.622	1.142	0.125	42	16	7	41	15	1	16	8	0.195	1	0	0	26	11	1	2	1	1	0	0	0	0	0	2	5	0	61.9	26.2	2.4	4.8	0	11	0	0	1	0	0
83	54901	422.9	8.292	33.255	52.003	34.478	57.779	0.652	1.02	0.676	1.133	0.076	51	29	8	53	31	14	39	6	0.113	2	0	12	22	23	0	2	0	0	3	1	0	0	0	1	6	4	43.1	45.1	0	3.9	7.8	8	15	0	1	0	3
84	91770	275.34	7.442	22.896	37.473	23.71	42.029	0.619	1.013	0.641	1.136	0.111	37	20	7	38	21	9	27	3	0.079	3	0	6	17	14	3	3	0	0	0	0	0	0	0	0	6	0	45.9	37.8	8.1	8.1	0	6	8	0	1	0	2
85	91776	396.42	9.219	27.844	45.334	27.87	50.186	0.648	1.054	0.648	1.167	0.083	43	26	9	44	27	8	32	5	0.114	2	0	6	17	16	2	2	0	1	5	0	0	0	0	1	10	5	39.5	37.2	4.7	4.7	11.6	9	7	0	1	0	2
86	213016	408.41	8.509	31.32	49.887	31.256	55.005	0.652	1.039	0.651	1.146	0.074	48	29	7	49	30	15	39	8	0.163	3	0	12	19	20	2	4	0	0	3	0	0	0	0	0	9	3	39.6	41.7	4.2	8.3	6.3	5	15	0	1	0	2
87	213012	207.02	12.939	12.181	17.273	12.159	18.134	0.761	1.08	0.76	1.133	0.182	16	12	5	16	12	7	16	1	0.062	1	0	6	4	6	2	2	0	0	0	2	0	0	0	2	6	2	25	37.5	12.5	12.5	12.5	0	6	0	1	0	1
88	197701	202.25	7.223	15.864	28.807	16.193	32.697	0.567	1.029	0.578	1.168	0.154	28	14	3	28	14	3	17	5	0.179	3	0	0	14	7	4	3	0	0	0	0	0	0	0	0	7	0	50	25	14.3	10.7	0	6	1	0	1	0	1
89	213013	343.22	9.806	25.573	35.48	26.75	38.585	0.731	1.014	0.764	1.102	0.099	35	23	3	37	25	19	35	3	0.081	1	0	18	12	18	2	1	0	0	0	2	0	0	0	2	5	2	34.3	51.4	5.7	2.9	5.7	0	18	0	1	0	3
90	210326	400.57	6.567	35.804	60.767	38.25	69.062	0.587	0.996	0.627	1.132	0.076	61	29	8	63	31	9	37	6	0.095	3	0	6	32	23	2	4	0	0	0	0	0	0	0	0	6	0	52.5	37.7	3.3	6.6	0	13	10	0	1	0	3
[truncated: 5,000 more columns]
